# Supplementary material for: Dynamic O-GlcNAcylation and phosphorylation attract and expel proteins from RNA polymerase II to regulate mRNA maturation
Source: J Biomed Sci. 2025 Apr 4;32:39. doi: 10.1186/s12929-025-01135-9 (PMC11969731; doi:10.1186/s12929-025-01135-9)
Supplement: Supplementary file 2 — Supplementary material 2. [file 12929_2025_1135_MOESM2_ESM.xlsx]

## Sheet: Summary
Sheet Name	Description
OGT_increase_LocalNetwork	String local network enrichment of the proteins increasingly binding to RNA Pol II in response to OGT inhibition
OGA_increase_LocalNetwork	String local network enrichment of the proteins increasingly binding to RNA Pol II in response to OGA inhibition
OGT_decrease_localNetwork	String local network enrichment of proteins which decrease their interaction with RNA Pol II in response to OGT inhibition
OGA_decrease_localNetwork	String local network enrichment of proteins which decrease their interaction with RNA Pol II in response to OGA inhibition
CDK9_increase_BP	Biological process enrichment of the proteins increasingly binding to RNA Pol II in response to CDK9 inhibition
CDK12_increase_CC	Cellular component enrichment of the proteins increasingly binding to RNA Pol II in response to CDK12 inhibition
CDK7_decrease_BP	Biological process enrichment of proteins which decrease their interaction with RNA Pol II in response to CDK7 inhibition
CDK9_selecive_decrease_LN	String local network enrichment of proteins which selectively decrease their interaction with RNA Pol II in response to CDK9 inhibition
CDK12_decrease_LocalNetwork	String local network enrichment of proteins which decrease their interaction with RNA Pol II in response to CDK12 inhibition
CDK12_selective_decrease_CC	Cellular component enrichment of the proteins selectively lost in response to CDK12 inhibtion
CDK12_OGT_decrease_BP	Biological process enrichment of proteins which decrease their interaction with RNA Pol II in response to combined inhibition of CDK12 and OGT
CDK12_OGT_CDK12_OGA_decrease_MF	Molecular function enrichment of proteins which commonly decrease their interaction with RNA Pol II when CDK12 is inhibited either with OGT or OGA
CDK9_and_CDK9_CD12_common_CC	Cellular component enrichment of the proteins which decrease their interaction with RNA Pol II in response to CDK9 inibition (selective), CDK9 and CDK12 (common) and are not present in the CDK7 inhibition protein list
CDK9_OS_CDK12_OS_common_lost_BP	Biological process enrichment of proteins which are commonly lost from RNA Pol II when either CDK9 or CDK12 are inhibited in combination with OGT

## Sheet: OGT_increase_LocalNetwork
#term ID	term description	observed gene count	background gene count	strength	signal	false discovery rate	matching proteins in your network (IDs)	matching proteins in your network (labels)
CL:13330	ER-Golgi transport, and emp24/gp25L/p24 family/GOLD	12	54	1900-01-01 05:02:24	1.52	3.03e-07	9606,ENSP00000249923,9606,ENSP00000263245,9606,ENSP00000299705,9606,ENSP00000303366,9606,ENSP00000306881,9606,ENSP00000338844,9606,ENSP00000343405,9606,ENSP00000349970,9606,ENSP00000358071,9606,ENSP00000381823,9606,ENSP00000428564,9606,ENSP00000434442	COPB1,ARFGAP3,TMED3,LMAN2,SEC23A,SEC23B,SEC24C,ERGIC3,SEC23IP,SEC24A,SEC24B,ARFGAP2
CL:13130	Golgi vesicle transport, and SNARE complex	13	154	18:57:36	0.73	0.00051	9606,ENSP00000236192,9606,ENSP00000249923,9606,ENSP00000263245,9606,ENSP00000299705,9606,ENSP00000303366,9606,ENSP00000306881,9606,ENSP00000338844,9606,ENSP00000343405,9606,ENSP00000349970,9606,ENSP00000358071,9606,ENSP00000381823,9606,ENSP00000428564,9606,ENSP00000434442	VAMP4,COPB1,ARFGAP3,TMED3,LMAN2,SEC23A,SEC23B,SEC24C,ERGIC3,SEC23IP,SEC24A,SEC24B,ARFGAP2
CL:13386	COPII vesicle coat, and Legume-like lectin	7	26	1900-01-01 07:12:00	0.85	0.00051	9606,ENSP00000303366,9606,ENSP00000306881,9606,ENSP00000338844,9606,ENSP00000343405,9606,ENSP00000358071,9606,ENSP00000381823,9606,ENSP00000428564	LMAN2,SEC23A,SEC23B,SEC24C,SEC23IP,SEC24A,SEC24B
CL:13388	COPII vesicle coat	6	16	1900-01-01 10:33:36	0.87	0.00051	9606,ENSP00000306881,9606,ENSP00000338844,9606,ENSP00000343405,9606,ENSP00000358071,9606,ENSP00000381823,9606,ENSP00000428564	SEC23A,SEC23B,SEC24C,SEC23IP,SEC24A,SEC24B
CL:13391	COPII vesicle coat	5	11	1900-01-01 12:43:12	0.76	0.0015	9606,ENSP00000306881,9606,ENSP00000338844,9606,ENSP00000343405,9606,ENSP00000381823,9606,ENSP00000428564	SEC23A,SEC23B,SEC24C,SEC24A,SEC24B
CL:455	Eukaryotic 43S preinitiation complex, and Eukaryotic translation initiation factor 4F complex	6	27	1900-01-01 05:02:24	0.64	0.0034	9606,ENSP00000220849,9606,ENSP00000248342,9606,ENSP00000326381,9606,ENSP00000354125,9606,ENSP00000388806,9606,ENSP00000436049	EIF3E,EIF3K,EIF4A2,EIF3B,EIF4B,EIF3M
CL:14176	Multivesicular body assembly, and BRO1 domain	7	49	1900-01-01 00:28:48	0.56	0.0061	9606,ENSP00000220496,9606,ENSP00000263856,9606,ENSP00000265562,9606,ENSP00000324810,9606,ENSP00000331201,9606,ENSP00000366565,9606,ENSP00000476412	DNAJC17,CHMP3,PTPN23,MVB12A,HGS,VPS28,CHMP4A
CL:458	Eukaryotic 48S preinitiation complex	4	11	1900-01-01 10:19:12	0.47	0.0174	9606,ENSP00000220849,9606,ENSP00000248342,9606,ENSP00000354125,9606,ENSP00000436049	EIF3E,EIF3K,EIF3B,EIF3M
CL:13331	COPI-coated vesicle membrane, and COPI-coated vesicle budding	5	28	1900-01-01 02:52:48	0.42	0.0253	9606,ENSP00000249923,9606,ENSP00000263245,9606,ENSP00000299705,9606,ENSP00000349970,9606,ENSP00000434442	COPB1,ARFGAP3,TMED3,ERGIC3,ARFGAP2
CL:14183	Multivesicular body assembly	5	28	1900-01-01 02:52:48	0.42	0.0253	9606,ENSP00000263856,9606,ENSP00000324810,9606,ENSP00000331201,9606,ENSP00000366565,9606,ENSP00000476412	CHMP3,MVB12A,HGS,VPS28,CHMP4A
CL:13393	Gelsolin repeat	3	5	1.65	0.39	0.0384	9606,ENSP00000338844,9606,ENSP00000343405,9606,ENSP00000381823	SEC23B,SEC24C,SEC24A
CL:27887	Microtubule-associated protein Jupiter, and Regulation of thrombin-activated receptor signaling pathway	3	5	1900-01-01 15:36:00	0.39	0.0384	9606,ENSP00000248098,9606,ENSP00000329213,9606,ENSP00000348316	JPT2,SIVA1,JPT1
CL:6004	GPN-loop GTPase, and Intrahepatic cholestasis of pregnancy 1	3	5	1.65	0.39	0.0384	9606,ENSP00000264718,9606,ENSP00000306123,9606,ENSP00000476948	GPN1,RPAP1,RPAP2
CL:460	Eukaryotic 48S preinitiation complex	3	6	1900-01-01 13:40:48	0.37	0.0445	9606,ENSP00000220849,9606,ENSP00000248342,9606,ENSP00000354125	EIF3E,EIF3K,EIF3B

## Sheet: OGA_increase_LocalNetwork
NO enrichment

## Sheet: OGT_decrease_localNetwork
#term ID	term description	observed gene count	background gene count	strength	false discovery rate	matching proteins in your network (IDs)	matching proteins in your network (labels)
CL:2333	mRNA processing, and CRD-mediated mRNA stability complex	5	55	01:47:00	0.0048	9606.ENSP00000311747,9606.ENSP00000313199,9606.ENSP00000376276,9606.ENSP00000376309,9606.ENSP00000425031	RBM14,HNRNPD,SRSF2,HNRNPA3,HNRNPAB
CL:2335	mRNA processing, and CRD-mediated mRNA stability complex	4	47	01:45:00	0.109722	9606.ENSP00000313199,9606.ENSP00000376276,9606.ENSP00000376309,9606.ENSP00000425031	HNRNPD,SRSF2,HNRNPA3,HNRNPAB
CL:5739	Core mediator complex	3	14	0.100694	0.109722	9606.ENSP00000286317,9606.ENSP00000292035,9606.ENSP00000297347	MED7,MED27,MED30
CL:5354	Mixed, incl. PcG protein complex, and Protein kinase CK2 complex	4	63	01:32:00	0.202778	9606.ENSP00000308750,9606.ENSP00000365042,9606.ENSP00000370936,9606.ENSP00000381840	CBX2,CSNK2B,E2F6,AEBP2
CL:2337	Mixed, incl. Zinc finger, CHHC-type, and Multisystem proteinopathy	3	26	01:58:00	0.292361	9606.ENSP00000313199,9606.ENSP00000376309,9606.ENSP00000425031	HNRNPD,HNRNPA3,HNRNPAB

## Sheet: OGA_decrease_localNetwork
#term ID	term description	observed gene count	background gene count	strength	false discovery rate	matching proteins in your network (IDs)	matching proteins in your network (labels)
CL:1759	Chaperone, and RPAP3/R2TP/prefoldin-like complex	11	103	0.0680556	0.00024	9606.ENSP00000222005,9606.ENSP00000262177,9606.ENSP00000280326,9606.ENSP00000286788,9606.ENSP00000299300,9606.ENSP00000303754,9606.ENSP00000358081,9606.ENSP00000360609,9606.ENSP00000377958,9606.ENSP00000406463,9606.ENSP00000437125	CDC37,DNAJB6,CCT5,CCT8,CCT2,PPID,BAG3,HSP90AB1,CCT4,DNAJC7,HSPA8
CL:1761	Unfolded protein binding, and Chaperone complex	10	91	0.06875	0.00026	9606.ENSP00000222005,9606.ENSP00000262177,9606.ENSP00000280326,9606.ENSP00000286788,9606.ENSP00000299300,9606.ENSP00000303754,9606.ENSP00000358081,9606.ENSP00000360609,9606.ENSP00000377958,9606.ENSP00000437125	CDC37,DNAJB6,CCT5,CCT8,CCT2,PPID,BAG3,HSP90AB1,CCT4,HSPA8
CL:3694	Mixed, incl. Oxygen-dependent proline hydroxylation of Hypoxia-inducible Factor Alpha, and Ubiquitin conjugating enzyme activity	12	146	0.0604167	0.00026	9606.ENSP00000219548,9606.ENSP00000290541,9606.ENSP00000293362,9606.ENSP00000310572,9606.ENSP00000316176,9606.ENSP00000325677,9606.ENSP00000338413,9606.ENSP00000359910,9606.ENSP00000361990,9606.ENSP00000373772,9606.ENSP00000379217,9606.ENSP00000386738	STUB1,PSMB4,PSME3,PSMC5,UBE2N,RNF40,UBA1,PSMA7,UBR2,RNF20,UBFD1,KCMF1
CL:17810	Mixed, incl. Actin filament organization, and CDC42 GTPase cycle	13	193	0.0541667	0.00045	9606.ENSP00000211998,9606.ENSP00000248594,9606.ENSP00000262942,9606.ENSP00000268182,9606.ENSP00000271234,9606.ENSP00000340211,9606.ENSP00000367220,9606.ENSP00000371897,9606.ENSP00000373706,9606.ENSP00000388169,9606.ENSP00000389631,9606.ENSP00000394496,9606.ENSP00000420213	VCL,PTPN12,ARPC1A,IQGAP1,FNBP1L,CORO1B,ACTR2,ARHGAP5,DIAPH1,ARPC4,ARPC1B,CORO1C,FLNB
CL:1885	Chaperonin TCP-1, conserved site	4	6	0.0958333	0.0022	9606.ENSP00000280326,9606.ENSP00000286788,9606.ENSP00000299300,9606.ENSP00000377958	CCT5,CCT8,CCT2,CCT4
CL:3871	Mixed, incl. Ubiquitin conjugating enzyme activity, and Zinc finger, UBR-type	7	54	01:07:00	0.0030	9606.ENSP00000219548,9606.ENSP00000316176,9606.ENSP00000325677,9606.ENSP00000338413,9606.ENSP00000361990,9606.ENSP00000373772,9606.ENSP00000386738	STUB1,UBE2N,RNF40,UBA1,UBR2,RNF20,KCMF1
CL:1880	Chaperonin-containing T-complex, and Cellular proteostasis	5	22	01:31:00	0.0058	9606.ENSP00000222005,9606.ENSP00000280326,9606.ENSP00000286788,9606.ENSP00000299300,9606.ENSP00000377958	CDC37,CCT5,CCT8,CCT2,CCT4
CL:14011	Retromer complex	4	10	01:56:00	0.0066	9606.ENSP00000230085,9606.ENSP00000299138,9606.ENSP00000366998,9606.ENSP00000368831	SNX3,VPS35,SNX5,SNX2
CL:17811	Mixed, incl. Regulation of actin dynamics for phagocytic cup formation, and CDC42 GTPase cycle	10	155	0.0527778	0.0068	9606.ENSP00000262942,9606.ENSP00000268182,9606.ENSP00000271234,9606.ENSP00000340211,9606.ENSP00000367220,9606.ENSP00000371897,9606.ENSP00000373706,9606.ENSP00000388169,9606.ENSP00000389631,9606.ENSP00000394496	ARPC1A,IQGAP1,FNBP1L,CORO1B,ACTR2,ARHGAP5,DIAPH1,ARPC4,ARPC1B,CORO1C
CL:17855	Arp2/3 protein complex	4	11	01:51:00	0.0073	9606.ENSP00000262942,9606.ENSP00000367220,9606.ENSP00000388169,9606.ENSP00000389631	ARPC1A,ACTR2,ARPC4,ARPC1B
CL:14014	Retromer, tubulation complex	3	5	0.0923611	0.140278	9606.ENSP00000299138,9606.ENSP00000366998,9606.ENSP00000368831	VPS35,SNX5,SNX2
CL:14004	Phox homology, and WASH complex	5	36	01:01:00	0.155556	9606.ENSP00000230085,9606.ENSP00000299138,9606.ENSP00000366998,9606.ENSP00000368831,9606.ENSP00000412178	SNX3,VPS35,SNX5,SNX2,DGKZ
CL:3873	Mixed, incl. Ubiquitin-conjugating enzyme, active site, and Ubiquitin conjugating enzyme complex	5	37	01:08:00	0.165278	9606.ENSP00000219548,9606.ENSP00000316176,9606.ENSP00000325677,9606.ENSP00000338413,9606.ENSP00000373772	STUB1,UBE2N,RNF40,UBA1,RNF20
CL:17858	Arp2/3 protein complex	3	6	0.0868056	0.175694	9606.ENSP00000367220,9606.ENSP00000388169,9606.ENSP00000389631	ACTR2,ARPC4,ARPC1B

## Sheet: CDK9_increase_BP
#term ID	term description	observed gene count	background gene count	strength	false discovery rate	matching proteins in your network (IDs)	matching proteins in your network (labels)
GO:0042254	Ribosome biogenesis	9	299	0.0875	5.25e-10	9606.ENSP00000263239,9606.ENSP00000296792,9606.ENSP00000338862,9606.ENSP00000344393,9606.ENSP00000371101,9606.ENSP00000396673,9606.ENSP00000417464,9606.ENSP00000477848,9606.ENSP00000483495	DDX18,UTP15,BRIX1,FCF1,NOL10,FTSJ3,RRP1,AATF,DDX27
GO:0006364	rRNA processing	8	220	0.0930556	2.72e-09	9606.ENSP00000263239,9606.ENSP00000296792,9606.ENSP00000338862,9606.ENSP00000344393,9606.ENSP00000371101,9606.ENSP00000396673,9606.ENSP00000417464,9606.ENSP00000483495	DDX18,UTP15,BRIX1,FCF1,NOL10,FTSJ3,RRP1,DDX27
GO:0016070	RNA metabolic process	9	1550	0.0652778	0.00012	9606.ENSP00000263239,9606.ENSP00000296792,9606.ENSP00000338862,9606.ENSP00000344393,9606.ENSP00000370625,9606.ENSP00000371101,9606.ENSP00000396673,9606.ENSP00000417464,9606.ENSP00000483495	DDX18,UTP15,BRIX1,FCF1,POLR2B,NOL10,FTSJ3,RRP1,DDX27
GO:0044085	Cellular component biogenesis	10	2702	0.0520833	0.00080	9606.ENSP00000263239,9606.ENSP00000263408,9606.ENSP00000296792,9606.ENSP00000338862,9606.ENSP00000344393,9606.ENSP00000371101,9606.ENSP00000396673,9606.ENSP00000417464,9606.ENSP00000477848,9606.ENSP00000483495	DDX18,C9,UTP15,BRIX1,FCF1,NOL10,FTSJ3,RRP1,AATF,DDX27
GO:0010467	Gene expression	9	2101	0.05625	0.0014	9606.ENSP00000263239,9606.ENSP00000296792,9606.ENSP00000338862,9606.ENSP00000344393,9606.ENSP00000370625,9606.ENSP00000371101,9606.ENSP00000396673,9606.ENSP00000417464,9606.ENSP00000483495	DDX18,UTP15,BRIX1,FCF1,POLR2B,NOL10,FTSJ3,RRP1,DDX27
GO:0042273	Ribosomal large subunit biogenesis	3	74	0.0965278	0.115972	9606.ENSP00000263239,9606.ENSP00000338862,9606.ENSP00000396673	DDX18,BRIX1,FTSJ3

## Sheet: CDK12_increase_CC
#term ID	term description	observed gene count	background gene count	strength	false discovery rate	matching proteins in your network (IDs)	matching proteins in your network (labels)
GO:0030687	Preribosome, large subunit precursor	3	21	02:06:00	0.00011	9606.ENSP00000353246,9606.ENSP00000359688,9606.ENSP00000455106	MAK16,RPF1,BOP1
GO:1990904	Ribonucleoprotein complex	5	687	01:31:00	0.0011	9606.ENSP00000246194,9606.ENSP00000353246,9606.ENSP00000359688,9606.ENSP00000451291,9606.ENSP00000455106	RALY,MAK16,RPF1,HNRNPC,BOP1

## Sheet: CDK7_decrease_BP
#term ID	term description	observed gene count	background gene count	strength	false discovery rate	matching proteins in your network (IDs)	matching proteins in your network (labels)
GO:0042254	Ribosome biogenesis	16	299	0.0645833	2.05e-06	9606.ENSP00000221801,9606.ENSP00000264279,9606.ENSP00000317992,9606.ENSP00000321449,9606.ENSP00000328251,9606.ENSP00000339145,9606.ENSP00000355541,9606.ENSP00000358812,9606.ENSP00000361010,9606.ENSP00000367806,9606.ENSP00000368887,9606.ENSP00000370532,9606.ENSP00000370589,9606.ENSP00000371101,9606.ENSP00000375809,9606.ENSP00000476117	FBL,NOP58,NOC2L,RRP7A,RIOX2,RRP1B,HEATR1,PDCD11,REXO4,RPS16,PAK1IP1,GTF3A,NOP56,NOL10,ERCC2,WDR18
GO:0034641	Cellular nitrogen compound metabolic process	51	3463	00:37:00	6.55e-06	9606.ENSP00000081029,9606.ENSP00000170168,9606.ENSP00000221801,9606.ENSP00000230431,9606.ENSP00000246337,9606.ENSP00000254730,9606.ENSP00000264279,9606.ENSP00000270625,9606.ENSP00000271469,9606.ENSP00000278572,9606.ENSP00000296490,9606.ENSP00000297347,9606.ENSP00000312981,9606.ENSP00000313851,9606.ENSP00000318646,9606.ENSP00000319240,9606.ENSP00000321449,9606.ENSP00000332706,9606.ENSP00000336606,…	MRPS35,REXO1,FBL,DNPH1,UROD,EEFSEC,NOP58,RPS11,UAP1,RPS3,WDR82,MED30,USP39,PDS5B,RPS15A,MAGOHB,RRP7A,PURA,RAD54B,RRP1B,UBE2V1,RPS2,POLR2K,VAPA,UBL5,HEATR1,PDCD11,FMR1,REXO4,PPIL1,ELP1,RPS16,GTF3A,NOP56,ASMTL,NOL10,PGM2,SQSTM1,RPS9,ERCC2,EME1,CRCP,PRPS2,TOP2A,RPL37A,PRKRIP1,THOC5,UBE2V2,RBM19,WDR18,PNPO
GO:0010467	Gene expression	37	2101	00:45:00	2.58e-05	9606.ENSP00000081029,9606.ENSP00000221801,9606.ENSP00000254730,9606.ENSP00000264279,9606.ENSP00000270625,9606.ENSP00000278572,9606.ENSP00000296490,9606.ENSP00000297347,9606.ENSP00000312981,9606.ENSP00000318646,9606.ENSP00000319240,9606.ENSP00000321449,9606.ENSP00000339145,9606.ENSP00000341885,9606.ENSP00000342889,9606.ENSP00000351492,9606.ENSP00000355541,9606.ENSP00000357679,9606.ENSP00000358812,…	MRPS35,FBL,EEFSEC,NOP58,RPS11,RPS3,WDR82,MED30,USP39,RPS15A,MAGOHB,RRP7A,RRP1B,RPS2,POLR2K,UBL5,HEATR1,CHTOP,PDCD11,FMR1,REXO4,PPIL1,ELP1,RPS16,GTF3A,NOP56,NOL10,SQSTM1,RPS9,ERCC2,CRCP,RPL37A,PRKRIP1,ADAM9,THOC5,RBM19,WDR18
GO:0022613	Ribonucleoprotein complex biogenesis	17	449	0.0541667	2.58e-05	9606.ENSP00000221801,9606.ENSP00000264279,9606.ENSP00000312981,9606.ENSP00000317992,9606.ENSP00000321449,9606.ENSP00000328251,9606.ENSP00000339145,9606.ENSP00000355541,9606.ENSP00000358812,9606.ENSP00000361010,9606.ENSP00000367806,9606.ENSP00000368887,9606.ENSP00000370532,9606.ENSP00000370589,9606.ENSP00000371101,9606.ENSP00000375809,9606.ENSP00000476117	FBL,NOP58,USP39,NOC2L,RRP7A,RIOX2,RRP1B,HEATR1,PDCD11,REXO4,RPS16,PAK1IP1,GTF3A,NOP56,NOL10,ERCC2,WDR18
GO:0016072	rRNA metabolic process	13	250	0.0638889	3.41e-05	9606.ENSP00000221801,9606.ENSP00000264279,9606.ENSP00000321449,9606.ENSP00000339145,9606.ENSP00000355541,9606.ENSP00000358812,9606.ENSP00000361010,9606.ENSP00000367806,9606.ENSP00000370532,9606.ENSP00000370589,9606.ENSP00000371101,9606.ENSP00000375809,9606.ENSP00000476117	FBL,NOP58,RRP7A,RRP1B,HEATR1,PDCD11,REXO4,RPS16,GTF3A,NOP56,NOL10,ERCC2,WDR18
GO:0006364	rRNA processing	12	220	0.0652778	6.52e-05	9606.ENSP00000221801,9606.ENSP00000264279,9606.ENSP00000321449,9606.ENSP00000339145,9606.ENSP00000355541,9606.ENSP00000358812,9606.ENSP00000361010,9606.ENSP00000367806,9606.ENSP00000370589,9606.ENSP00000371101,9606.ENSP00000375809,9606.ENSP00000476117	FBL,NOP58,RRP7A,RRP1B,HEATR1,PDCD11,REXO4,RPS16,NOP56,NOL10,ERCC2,WDR18
GO:0046483	Heterocycle metabolic process	43	2891	00:37:00	6.52e-05	9606.ENSP00000170168,9606.ENSP00000221801,9606.ENSP00000230431,9606.ENSP00000246337,9606.ENSP00000264279,9606.ENSP00000271469,9606.ENSP00000278572,9606.ENSP00000296490,9606.ENSP00000297347,9606.ENSP00000312981,9606.ENSP00000313851,9606.ENSP00000319240,9606.ENSP00000321449,9606.ENSP00000332706,9606.ENSP00000336606,9606.ENSP00000339145,9606.ENSP00000340305,9606.ENSP00000342889,9606.ENSP00000351492,…	REXO1,FBL,DNPH1,UROD,NOP58,UAP1,RPS3,WDR82,MED30,USP39,PDS5B,MAGOHB,RRP7A,PURA,RAD54B,RRP1B,UBE2V1,POLR2K,UBL5,HEATR1,PDCD11,FMR1,REXO4,PPIL1,ELP1,RPS16,GTF3A,NOP56,ASMTL,NOL10,PGM2,SQSTM1,ERCC2,EME1,CRCP,PRPS2,TOP2A,PRKRIP1,THOC5,UBE2V2,RBM19,WDR18,PNPO
GO:0006139	Nucleobase-containing compound metabolic process	41	2722	00:38:00	8.34e-05	9606.ENSP00000170168,9606.ENSP00000221801,9606.ENSP00000230431,9606.ENSP00000264279,9606.ENSP00000271469,9606.ENSP00000278572,9606.ENSP00000296490,9606.ENSP00000297347,9606.ENSP00000312981,9606.ENSP00000313851,9606.ENSP00000319240,9606.ENSP00000321449,9606.ENSP00000332706,9606.ENSP00000336606,9606.ENSP00000339145,9606.ENSP00000340305,9606.ENSP00000342889,9606.ENSP00000351492,9606.ENSP00000355541,…	REXO1,FBL,DNPH1,NOP58,UAP1,RPS3,WDR82,MED30,USP39,PDS5B,MAGOHB,RRP7A,PURA,RAD54B,RRP1B,UBE2V1,POLR2K,UBL5,HEATR1,PDCD11,FMR1,REXO4,PPIL1,ELP1,RPS16,GTF3A,NOP56,ASMTL,NOL10,PGM2,SQSTM1,ERCC2,EME1,CRCP,PRPS2,TOP2A,PRKRIP1,THOC5,UBE2V2,RBM19,WDR18
GO:0006725	Cellular aromatic compound metabolic process	43	2936	00:37:00	8.34e-05	9606.ENSP00000170168,9606.ENSP00000221801,9606.ENSP00000230431,9606.ENSP00000246337,9606.ENSP00000264279,9606.ENSP00000271469,9606.ENSP00000278572,9606.ENSP00000296490,9606.ENSP00000297347,9606.ENSP00000312981,9606.ENSP00000313851,9606.ENSP00000319240,9606.ENSP00000321449,9606.ENSP00000332706,9606.ENSP00000336606,9606.ENSP00000339145,9606.ENSP00000340305,9606.ENSP00000342889,9606.ENSP00000351492,…	REXO1,FBL,DNPH1,UROD,NOP58,UAP1,RPS3,WDR82,MED30,USP39,PDS5B,MAGOHB,RRP7A,PURA,RAD54B,RRP1B,UBE2V1,POLR2K,UBL5,HEATR1,PDCD11,FMR1,REXO4,PPIL1,ELP1,RPS16,GTF3A,NOP56,ASMTL,NOL10,PGM2,SQSTM1,ERCC2,EME1,CRCP,PRPS2,TOP2A,PRKRIP1,THOC5,UBE2V2,RBM19,WDR18,PNPO
GO:0090304	Nucleic acid metabolic process	36	2203	00:41:00	8.34e-05	9606.ENSP00000170168,9606.ENSP00000221801,9606.ENSP00000264279,9606.ENSP00000278572,9606.ENSP00000296490,9606.ENSP00000297347,9606.ENSP00000312981,9606.ENSP00000313851,9606.ENSP00000319240,9606.ENSP00000321449,9606.ENSP00000332706,9606.ENSP00000336606,9606.ENSP00000339145,9606.ENSP00000340305,9606.ENSP00000342889,9606.ENSP00000351492,9606.ENSP00000355541,9606.ENSP00000358812,9606.ENSP00000359506,…	REXO1,FBL,NOP58,RPS3,WDR82,MED30,USP39,PDS5B,MAGOHB,RRP7A,PURA,RAD54B,RRP1B,UBE2V1,POLR2K,UBL5,HEATR1,PDCD11,FMR1,REXO4,PPIL1,ELP1,RPS16,GTF3A,NOP56,NOL10,SQSTM1,ERCC2,EME1,CRCP,TOP2A,PRKRIP1,THOC5,UBE2V2,RBM19,WDR18
GO:1901360	Organic cyclic compound metabolic process	45	3181	00:35:00	8.34e-05	9606.ENSP00000170168,9606.ENSP00000221801,9606.ENSP00000230431,9606.ENSP00000246337,9606.ENSP00000248975,9606.ENSP00000264279,9606.ENSP00000271469,9606.ENSP00000278572,9606.ENSP00000296490,9606.ENSP00000297347,9606.ENSP00000312981,9606.ENSP00000313851,9606.ENSP00000319240,9606.ENSP00000321449,9606.ENSP00000332706,9606.ENSP00000336606,9606.ENSP00000339145,9606.ENSP00000340305,9606.ENSP00000342889,…	REXO1,FBL,DNPH1,UROD,YWHAH,NOP58,UAP1,RPS3,WDR82,MED30,USP39,PDS5B,MAGOHB,RRP7A,PURA,RAD54B,RRP1B,UBE2V1,POLR2K,UBL5,HEATR1,PDCD11,FMR1,REXO4,PPIL1,ELP1,RPS16,GTF3A,NOP56,ASMTL,IDI1,NOL10,PGM2,SQSTM1,ERCC2,EME1,CRCP,PRPS2,TOP2A,PRKRIP1,THOC5,UBE2V2,RBM19,WDR18,PNPO
GO:0006396	RNA processing	21	868	00:58:00	0.00019	9606.ENSP00000221801,9606.ENSP00000264279,9606.ENSP00000312981,9606.ENSP00000319240,9606.ENSP00000321449,9606.ENSP00000339145,9606.ENSP00000351492,9606.ENSP00000355541,9606.ENSP00000358812,9606.ENSP00000359506,9606.ENSP00000361010,9606.ENSP00000362803,9606.ENSP00000363779,9606.ENSP00000367806,9606.ENSP00000370589,9606.ENSP00000371101,9606.ENSP00000375809,9606.ENSP00000419270,9606.ENSP00000420306,…	FBL,NOP58,USP39,MAGOHB,RRP7A,RRP1B,UBL5,HEATR1,PDCD11,FMR1,REXO4,PPIL1,ELP1,RPS16,NOP56,NOL10,ERCC2,PRKRIP1,THOC5,RBM19,WDR18
GO:0016070	RNA metabolic process	27	1550	00:44:00	0.0015	9606.ENSP00000221801,9606.ENSP00000264279,9606.ENSP00000296490,9606.ENSP00000297347,9606.ENSP00000312981,9606.ENSP00000319240,9606.ENSP00000321449,9606.ENSP00000339145,9606.ENSP00000342889,9606.ENSP00000351492,9606.ENSP00000355541,9606.ENSP00000358812,9606.ENSP00000359506,9606.ENSP00000361010,9606.ENSP00000362803,9606.ENSP00000363779,9606.ENSP00000367806,9606.ENSP00000370532,9606.ENSP00000370589,…	FBL,NOP58,WDR82,MED30,USP39,MAGOHB,RRP7A,RRP1B,POLR2K,UBL5,HEATR1,PDCD11,FMR1,REXO4,PPIL1,ELP1,RPS16,GTF3A,NOP56,NOL10,SQSTM1,ERCC2,CRCP,PRKRIP1,THOC5,RBM19,WDR18
GO:0034660	ncRNA metabolic process	15	535	0.0451389	0.0020	9606.ENSP00000221801,9606.ENSP00000264279,9606.ENSP00000296490,9606.ENSP00000321449,9606.ENSP00000339145,9606.ENSP00000355541,9606.ENSP00000358812,9606.ENSP00000361010,9606.ENSP00000363779,9606.ENSP00000367806,9606.ENSP00000370532,9606.ENSP00000370589,9606.ENSP00000371101,9606.ENSP00000375809,9606.ENSP00000476117	FBL,NOP58,WDR82,RRP7A,RRP1B,HEATR1,PDCD11,REXO4,ELP1,RPS16,GTF3A,NOP56,NOL10,ERCC2,WDR18
GO:0034470	ncRNA processing	13	409	00:07:00	0.0026	9606.ENSP00000221801,9606.ENSP00000264279,9606.ENSP00000321449,9606.ENSP00000339145,9606.ENSP00000355541,9606.ENSP00000358812,9606.ENSP00000361010,9606.ENSP00000363779,9606.ENSP00000367806,9606.ENSP00000370589,9606.ENSP00000371101,9606.ENSP00000375809,9606.ENSP00000476117	FBL,NOP58,RRP7A,RRP1B,HEATR1,PDCD11,REXO4,ELP1,RPS16,NOP56,NOL10,ERCC2,WDR18
GO:0006807	Nitrogen compound metabolic process	66	6643	00:02:00	0.0063	9606.ENSP00000081029,9606.ENSP00000170168,9606.ENSP00000216181,9606.ENSP00000221801,9606.ENSP00000230431,9606.ENSP00000246337,9606.ENSP00000254730,9606.ENSP00000264279,9606.ENSP00000270625,9606.ENSP00000271469,9606.ENSP00000278572,9606.ENSP00000296490,9606.ENSP00000297347,9606.ENSP00000302967,9606.ENSP00000312981,9606.ENSP00000313851,9606.ENSP00000318646,9606.ENSP00000319240,9606.ENSP00000321388,…	MRPS35,REXO1,MYH9,FBL,DNPH1,UROD,EEFSEC,NOP58,RPS11,UAP1,RPS3,WDR82,MED30,HDAC3,USP39,PDS5B,RPS15A,MAGOHB,ASB4,RRP7A,ZNF335,RIOX2,PURA,RAD54B,EED,RRP1B,UBE2V1,RPS2,POLR2K,VAPA,UBL5,HEATR1,TADA1,PDCD11,FMR1,REXO4,PPIL1,ELP1,UCHL3,RPS16,GTF3A,NOP56,ASMTL,NOL10,PGM2,SQSTM1,RPS9,ERCC2,EME1,CRCP,PRPS2,PPP4R1,ATXN7L3,SENP6,TOP2A,RPL37A,PRKRIP1,PPIA,ADAM9,THOC5,UBE2V2,STK3,IKBKB,RBM19,WDR18,PNPO
GO:0008152	Metabolic process	75	7988	00:17:00	0.0063	9606.ENSP00000081029,9606.ENSP00000170168,9606.ENSP00000216181,9606.ENSP00000221801,9606.ENSP00000230431,9606.ENSP00000246337,9606.ENSP00000248975,9606.ENSP00000254730,9606.ENSP00000264279,9606.ENSP00000270625,9606.ENSP00000271469,9606.ENSP00000278572,9606.ENSP00000296490,9606.ENSP00000297347,9606.ENSP00000302967,9606.ENSP00000304689,9606.ENSP00000312981,9606.ENSP00000313851,9606.ENSP00000318646,…	MRPS35,REXO1,MYH9,FBL,DNPH1,UROD,YWHAH,EEFSEC,NOP58,RPS11,UAP1,RPS3,WDR82,MED30,HDAC3,THAP11,USP39,PDS5B,RPS15A,MAGOHB,ASB4,RRP7A,ZNF335,RIOX2,PURA,RAD54B,EED,RRP1B,UBE2V1,RPS2,POLR2K,VAPA,UBL5,HEATR1,TADA1,CHTOP,PDCD11,FMR1,SLC25A5,REXO4,PPIL1,ELP1,UCHL3,RPS16,GTF3A,NOP56,ASMTL,IDI1,NOL10,PGM2,SQSTM1,RPS9,ERCC2,EME1,CRCP,PRPS2,PPP4R1,ATXN7L3,SENP6,TOP2A,DGKZ,RPL37A,PRKRIP1,PPIA,ADAM9,THOC5,UBE2V…
GO:0043170	Macromolecule metabolic process	60	5781	00:22:00	0.0063	9606.ENSP00000081029,9606.ENSP00000170168,9606.ENSP00000216181,9606.ENSP00000221801,9606.ENSP00000254730,9606.ENSP00000264279,9606.ENSP00000270625,9606.ENSP00000278572,9606.ENSP00000296490,9606.ENSP00000297347,9606.ENSP00000302967,9606.ENSP00000312981,9606.ENSP00000313851,9606.ENSP00000318646,9606.ENSP00000319240,9606.ENSP00000321388,9606.ENSP00000321449,9606.ENSP00000325326,9606.ENSP00000328251,…	MRPS35,REXO1,MYH9,FBL,EEFSEC,NOP58,RPS11,RPS3,WDR82,MED30,HDAC3,USP39,PDS5B,RPS15A,MAGOHB,ASB4,RRP7A,ZNF335,RIOX2,PURA,RAD54B,EED,RRP1B,UBE2V1,RPS2,POLR2K,UBL5,HEATR1,TADA1,CHTOP,PDCD11,FMR1,REXO4,PPIL1,ELP1,UCHL3,RPS16,GTF3A,NOP56,NOL10,PGM2,SQSTM1,RPS9,ERCC2,EME1,CRCP,PPP4R1,ATXN7L3,SENP6,TOP2A,RPL37A,PRKRIP1,PPIA,ADAM9,THOC5,UBE2V2,STK3,IKBKB,RBM19,WDR18
GO:0002181	Cytoplasmic translation	7	123	0.0666667	0.101389	9606.ENSP00000270625,9606.ENSP00000278572,9606.ENSP00000318646,9606.ENSP00000341885,9606.ENSP00000367806,9606.ENSP00000375632,9606.ENSP00000418082	RPS11,RPS3,RPS15A,RPS2,RPS16,RPS9,RPL37A
GO:0071704	Organic substance metabolic process	70	7522	00:17:00	0.163889	9606.ENSP00000081029,9606.ENSP00000170168,9606.ENSP00000216181,9606.ENSP00000221801,9606.ENSP00000230431,9606.ENSP00000246337,9606.ENSP00000248975,9606.ENSP00000254730,9606.ENSP00000264279,9606.ENSP00000270625,9606.ENSP00000271469,9606.ENSP00000278572,9606.ENSP00000296490,9606.ENSP00000297347,9606.ENSP00000302967,9606.ENSP00000312981,9606.ENSP00000313851,9606.ENSP00000318646,9606.ENSP00000319240,…	MRPS35,REXO1,MYH9,FBL,DNPH1,UROD,YWHAH,EEFSEC,NOP58,RPS11,UAP1,RPS3,WDR82,MED30,HDAC3,USP39,PDS5B,RPS15A,MAGOHB,ASB4,RRP7A,ZNF335,RIOX2,PURA,RAD54B,EED,RRP1B,UBE2V1,RPS2,POLR2K,VAPA,UBL5,HEATR1,TADA1,CHTOP,PDCD11,FMR1,REXO4,PPIL1,ELP1,UCHL3,RPS16,GTF3A,NOP56,ASMTL,IDI1,NOL10,PGM2,SQSTM1,RPS9,ERCC2,EME1,CRCP,PRPS2,PPP4R1,ATXN7L3,SENP6,TOP2A,DGKZ,RPL37A,PRKRIP1,PPIA,ADAM9,THOC5,UBE2V2,STK3,IKBKB,RB…
GO:0044237	Cellular metabolic process	63	6568	00:18:00	0.240278	9606.ENSP00000081029,9606.ENSP00000170168,9606.ENSP00000221801,9606.ENSP00000230431,9606.ENSP00000246337,9606.ENSP00000254730,9606.ENSP00000264279,9606.ENSP00000270625,9606.ENSP00000271469,9606.ENSP00000278572,9606.ENSP00000296490,9606.ENSP00000297347,9606.ENSP00000304689,9606.ENSP00000312981,9606.ENSP00000313851,9606.ENSP00000318646,9606.ENSP00000319240,9606.ENSP00000321449,9606.ENSP00000325326,…	MRPS35,REXO1,FBL,DNPH1,UROD,EEFSEC,NOP58,RPS11,UAP1,RPS3,WDR82,MED30,THAP11,USP39,PDS5B,RPS15A,MAGOHB,RRP7A,ZNF335,PURA,RAD54B,EED,RRP1B,UBE2V1,RPS2,POLR2K,VAPA,UBL5,HEATR1,PDCD11,FMR1,REXO4,PPIL1,ELP1,UCHL3,RPS16,GTF3A,NOP56,ASMTL,IDI1,NOL10,PGM2,SQSTM1,RPS9,ERCC2,EME1,CRCP,PRPS2,PPP4R1,TOP2A,DGKZ,RPL37A,PRKRIP1,THOC5,UBE2V2,STK3,IKBKB,RBM19,MLST8,WDR18,ARL8B,MICAL1,PNPO
GO:0044238	Primary metabolic process	67	7156	00:17:00	0.240278	9606.ENSP00000081029,9606.ENSP00000170168,9606.ENSP00000216181,9606.ENSP00000221801,9606.ENSP00000230431,9606.ENSP00000248975,9606.ENSP00000254730,9606.ENSP00000264279,9606.ENSP00000270625,9606.ENSP00000271469,9606.ENSP00000278572,9606.ENSP00000296490,9606.ENSP00000297347,9606.ENSP00000302967,9606.ENSP00000312981,9606.ENSP00000313851,9606.ENSP00000318646,9606.ENSP00000319240,9606.ENSP00000321388,…	MRPS35,REXO1,MYH9,FBL,DNPH1,YWHAH,EEFSEC,NOP58,RPS11,UAP1,RPS3,WDR82,MED30,HDAC3,USP39,PDS5B,RPS15A,MAGOHB,ASB4,RRP7A,ZNF335,RIOX2,PURA,RAD54B,EED,RRP1B,UBE2V1,RPS2,POLR2K,VAPA,UBL5,HEATR1,TADA1,PDCD11,FMR1,REXO4,PPIL1,ELP1,UCHL3,RPS16,GTF3A,NOP56,ASMTL,IDI1,NOL10,PGM2,SQSTM1,RPS9,ERCC2,EME1,CRCP,PRPS2,PPP4R1,ATXN7L3,SENP6,TOP2A,DGKZ,RPL37A,PRKRIP1,PPIA,ADAM9,THOC5,UBE2V2,STK3,IKBKB,RBM19,WDR18

## Sheet: CDK9_selecive_decrease_LN
#term ID	term description	observed gene count	background gene count	strength	false discovery rate	matching proteins in your network (IDs)	matching proteins in your network (labels)
CL:35439	Integrator complex	9	14	0.104861	3.26e-10	9606.ENSP00000261191,9606.ENSP00000327889,9606.ENSP00000355961,9606.ENSP00000381064,9606.ENSP00000385722,9606.ENSP00000430338,9606.ENSP00000434466,9606.ENSP00000445001,9606.ENSP00000498715	INTS13,INTS5,INTS7,INTS10,INTS1,INTS8,INTS4,INTS11,INTS14
CL:5665	RNA Polymerase II Pre-transcription Events, and Mediator complex	12	169	0.0659722	2.02e-05	9606.ENSP00000263956,9606.ENSP00000281928,9606.ENSP00000302640,9606.ENSP00000325612,9606.ENSP00000339495,9606.ENSP00000348510,9606.ENSP00000357047,9606.ENSP00000359531,9606.ENSP00000361219,9606.ENSP00000370938,9606.ENSP00000417235,9606.ENSP00000444136	GTF3C3,MED13L,UBTF,MED16,NELFB,GTF3C1,MED23,GTF2B,GTF3C4,CDK8,MED12L,POLR1B
CL:35225	Mixed, incl. Integrator complex, and Melanoma-associated antigen	10	136	0.0673611	0.00017	9606.ENSP00000218068,9606.ENSP00000261191,9606.ENSP00000327889,9606.ENSP00000355961,9606.ENSP00000381064,9606.ENSP00000385722,9606.ENSP00000430338,9606.ENSP00000434466,9606.ENSP00000445001,9606.ENSP00000498715	PAGE4,INTS13,INTS5,INTS7,INTS10,INTS1,INTS8,INTS4,INTS11,INTS14
CL:35457	Integrator complex	4	5	02:00:00	0.00026	9606.ENSP00000261191,9606.ENSP00000327889,9606.ENSP00000381064,9606.ENSP00000498715	INTS13,INTS5,INTS10,INTS14
CL:895	rRNA processing, and RNA helicase activity	11	185	0.0604167	0.00026	9606.ENSP00000265564,9606.ENSP00000267425,9606.ENSP00000268802,9606.ENSP00000275820,9606.ENSP00000283109,9606.ENSP00000311135,9606.ENSP00000348596,9606.ENSP00000363384,9606.ENSP00000363944,9606.ENSP00000366934,9606.ENSP00000380495	EXOSC7,NOP9,NOB1,NOM1,RIOK2,DHX37,SDAD1,ZNF593,LAS1L,NOL9,DDX51
CL:35441	Integrator complex	4	7	0.101389	0.00049	9606.ENSP00000355961,9606.ENSP00000430338,9606.ENSP00000434466,9606.ENSP00000445001	INTS7,INTS8,INTS4,INTS11
CL:897	rRNA processing, and Ribosomal large subunit biogenesis	10	179	0.0590278	0.0010	9606.ENSP00000265564,9606.ENSP00000267425,9606.ENSP00000268802,9606.ENSP00000275820,9606.ENSP00000283109,9606.ENSP00000311135,9606.ENSP00000348596,9606.ENSP00000363384,9606.ENSP00000363944,9606.ENSP00000366934	EXOSC7,NOP9,NOB1,NOM1,RIOK2,DHX37,SDAD1,ZNF593,LAS1L,NOL9
CL:902	Preribosome, and Ribosome biogenesis	9	144	0.0618056	0.0012	9606.ENSP00000267425,9606.ENSP00000268802,9606.ENSP00000275820,9606.ENSP00000283109,9606.ENSP00000311135,9606.ENSP00000348596,9606.ENSP00000363384,9606.ENSP00000363944,9606.ENSP00000366934	NOP9,NOB1,NOM1,RIOK2,DHX37,SDAD1,ZNF593,LAS1L,NOL9
CL:5668	Transcription initiation from RNA polymerase II promoter, and Transcription factor TFIIH core complex	6	65	01:06:00	0.0060	9606.ENSP00000281928,9606.ENSP00000325612,9606.ENSP00000357047,9606.ENSP00000359531,9606.ENSP00000370938,9606.ENSP00000417235	MED13L,MED16,MED23,GTF2B,CDK8,MED12L
CL:5948	Transcription factor TFIIIC complex	3	5	0.102778	0.0071	9606.ENSP00000263956,9606.ENSP00000348510,9606.ENSP00000361219	GTF3C3,GTF3C1,GTF3C4
CL:5667	RNA Polymerase II Pre-transcription Events, and Mediator complex	7	117	0.0611111	0.103472	9606.ENSP00000281928,9606.ENSP00000325612,9606.ENSP00000339495,9606.ENSP00000357047,9606.ENSP00000359531,9606.ENSP00000370938,9606.ENSP00000417235	MED13L,MED16,NELFB,MED23,GTF2B,CDK8,MED12L
CL:5905	RNA Polymerase III Transcription Initiation, and RNA Polymerase I Transcription Termination	5	49	01:11:00	0.1125	9606.ENSP00000263956,9606.ENSP00000302640,9606.ENSP00000348510,9606.ENSP00000361219,9606.ENSP00000444136	GTF3C3,UBTF,GTF3C1,GTF3C4,POLR1B
CL:905	Preribosome, and Ribosome biogenesis	7	133	0.0569444	0.2	9606.ENSP00000267425,9606.ENSP00000268802,9606.ENSP00000275820,9606.ENSP00000283109,9606.ENSP00000311135,9606.ENSP00000348596,9606.ENSP00000363384	NOP9,NOB1,NOM1,RIOK2,DHX37,SDAD1,ZNF593

## Sheet: CDK12_decrease_LocalNetwork
#term ID	term description	observed gene count	background gene count	strength	false discovery rate	matching proteins in your network (IDs)	matching proteins in your network (labels)
CL:2329	mRNA processing, and RNA recognition motif domain	38	82	0.0645833	1.92e-16	9606.ENSP00000221419,9606.ENSP00000229390,9606.ENSP00000244020,9606.ENSP00000253363,9606.ENSP00000258962,9606.ENSP00000276079,9606.ENSP00000291552,9606.ENSP00000305556,9606.ENSP00000311747,9606.ENSP00000313199,9606.ENSP00000316042,9606.ENSP00000318177,9606.ENSP00000326261,9606.ENSP00000330188,9606.ENSP00000340796,9606.ENSP00000343629,9606.ENSP00000343966,9606.ENSP00000346694,9606.ENSP00000349168,…	HNRNPL,SRSF9,SRSF6,RBM39,SRSF1,NONO,U2AF1,PCBP1,RBM14,HNRNPD,HNRNPA0,FUBP3,SRRM1,RSRC2,ZNF326,PRRC2C,PSPC1,HNRNPA2B1,HNRNPH1,PTBP1,SFPQ,RBM23,FUBP1,SRSF11,HNRNPH2,SRSF3,SRSF4,SLTM,LUC7L3,SRPK2,HNRNPF,HNRNPAB,BCLAF1,SRSF5,SAFB,SRSF8,HNRNPU,PNISR
CL:2030	U2-type spliceosomal complex, and Sm-like protein family complex	40	150	0.0479167	5.80e-11	9606.ENSP00000215829,9606.ENSP00000227524,9606.ENSP00000233468,9606.ENSP00000238892,9606.ENSP00000261308,9606.ENSP00000262633,9606.ENSP00000262962,9606.ENSP00000263694,9606.ENSP00000266079,9606.ENSP00000269601,9606.ENSP00000282251,9606.ENSP00000286175,9606.ENSP00000293872,9606.ENSP00000301740,9606.ENSP00000302160,9606.ENSP00000307863,9606.ENSP00000310448,9606.ENSP00000310723,9606.ENSP00000328848,…	SNRPD3,PRPF19,SF3B6,CRIPT,PPWD1,RBM42,YJU2,SNRNP40,PRPF6,TXNL4A,CWF19L2,PPIL3,LUC7L,SRRM2,LSM3,U2AF2,SART1,DDX23,RBM10,PRPF4B,SNRPD2,RBM5,BCAS2,SMNDC1,PPIE,LSM2,SF1,WBP4,SMN1,PRPF40A,EFTUD2,SNRPE,CACTIN,PLRG1,CLNS1A,HTATSF1,PRPF8,CWC25,PPIL2,PQBP1
CL:2032	U2-type spliceosomal complex, and mRNA Splicing - Major Pathway	37	127	0.05	5.80e-11	9606.ENSP00000215829,9606.ENSP00000227524,9606.ENSP00000233468,9606.ENSP00000238892,9606.ENSP00000261308,9606.ENSP00000262633,9606.ENSP00000262962,9606.ENSP00000263694,9606.ENSP00000266079,9606.ENSP00000269601,9606.ENSP00000282251,9606.ENSP00000286175,9606.ENSP00000293872,9606.ENSP00000301740,9606.ENSP00000302160,9606.ENSP00000307863,9606.ENSP00000310448,9606.ENSP00000310723,9606.ENSP00000328848,…	SNRPD3,PRPF19,SF3B6,CRIPT,PPWD1,RBM42,YJU2,SNRNP40,PRPF6,TXNL4A,CWF19L2,PPIL3,LUC7L,SRRM2,LSM3,U2AF2,SART1,DDX23,RBM10,PRPF4B,SNRPD2,RBM5,BCAS2,SMNDC1,PPIE,LSM2,SF1,WBP4,PRPF40A,EFTUD2,CACTIN,PLRG1,HTATSF1,PRPF8,CWC25,PPIL2,PQBP1
CL:2330	mRNA processing, and K Homology domain, type 1	27	65	0.0611111	1.03e-10	9606.ENSP00000221419,9606.ENSP00000229390,9606.ENSP00000244020,9606.ENSP00000258962,9606.ENSP00000276079,9606.ENSP00000291552,9606.ENSP00000305556,9606.ENSP00000311747,9606.ENSP00000313199,9606.ENSP00000316042,9606.ENSP00000318177,9606.ENSP00000343966,9606.ENSP00000346694,9606.ENSP00000349168,9606.ENSP00000349428,9606.ENSP00000349748,9606.ENSP00000359804,9606.ENSP00000361927,9606.ENSP00000362820,…	HNRNPL,SRSF9,SRSF6,SRSF1,NONO,U2AF1,PCBP1,RBM14,HNRNPD,HNRNPA0,FUBP3,PSPC1,HNRNPA2B1,HNRNPH1,PTBP1,SFPQ,FUBP1,HNRNPH2,SRSF3,SRSF4,SRPK2,HNRNPF,HNRNPAB,SRSF5,SAFB,SRSF8,HNRNPU
CL:2331	mRNA processing, and CRD-mediated mRNA stability complex	26	60	00:09:00	1.09e-10	9606.ENSP00000221419,9606.ENSP00000229390,9606.ENSP00000244020,9606.ENSP00000258962,9606.ENSP00000276079,9606.ENSP00000291552,9606.ENSP00000311747,9606.ENSP00000313199,9606.ENSP00000316042,9606.ENSP00000318177,9606.ENSP00000343966,9606.ENSP00000346694,9606.ENSP00000349168,9606.ENSP00000349428,9606.ENSP00000349748,9606.ENSP00000359804,9606.ENSP00000361927,9606.ENSP00000362820,9606.ENSP00000362900,…	HNRNPL,SRSF9,SRSF6,SRSF1,NONO,U2AF1,RBM14,HNRNPD,HNRNPA0,FUBP3,PSPC1,HNRNPA2B1,HNRNPH1,PTBP1,SFPQ,FUBP1,HNRNPH2,SRSF3,SRSF4,SRPK2,HNRNPF,HNRNPAB,SRSF5,SAFB,SRSF8,HNRNPU
CL:2034	U2-type spliceosomal complex, and mRNA Splicing - Major Pathway	34	114	0.0506944	1.24e-10	9606.ENSP00000215829,9606.ENSP00000227524,9606.ENSP00000233468,9606.ENSP00000238892,9606.ENSP00000261308,9606.ENSP00000262633,9606.ENSP00000262962,9606.ENSP00000263694,9606.ENSP00000266079,9606.ENSP00000269601,9606.ENSP00000282251,9606.ENSP00000286175,9606.ENSP00000293872,9606.ENSP00000301740,9606.ENSP00000302160,9606.ENSP00000307863,9606.ENSP00000310448,9606.ENSP00000310723,9606.ENSP00000337194,…	SNRPD3,PRPF19,SF3B6,CRIPT,PPWD1,RBM42,YJU2,SNRNP40,PRPF6,TXNL4A,CWF19L2,PPIL3,LUC7L,SRRM2,LSM3,U2AF2,SART1,DDX23,PRPF4B,SNRPD2,BCAS2,PPIE,LSM2,SF1,WBP4,PRPF40A,EFTUD2,CACTIN,PLRG1,HTATSF1,PRPF8,CWC25,PPIL2,PQBP1
CL:2035	U2-type spliceosomal complex, and mRNA Splicing - Major Pathway	31	106	0.0506944	1.91e-09	9606.ENSP00000215829,9606.ENSP00000227524,9606.ENSP00000233468,9606.ENSP00000261308,9606.ENSP00000262633,9606.ENSP00000262962,9606.ENSP00000263694,9606.ENSP00000266079,9606.ENSP00000269601,9606.ENSP00000282251,9606.ENSP00000293872,9606.ENSP00000301740,9606.ENSP00000302160,9606.ENSP00000307863,9606.ENSP00000310448,9606.ENSP00000310723,9606.ENSP00000337194,9606.ENSP00000342374,9606.ENSP00000358554,…	SNRPD3,PRPF19,SF3B6,PPWD1,RBM42,YJU2,SNRNP40,PRPF6,TXNL4A,CWF19L2,LUC7L,SRRM2,LSM3,U2AF2,SART1,DDX23,PRPF4B,SNRPD2,BCAS2,PPIE,LSM2,SF1,WBP4,PRPF40A,EFTUD2,CACTIN,PLRG1,HTATSF1,PRPF8,CWC25,PQBP1
CL:2333	mRNA processing, and CRD-mediated mRNA stability complex	23	55	0.0611111	3.15e-09	9606.ENSP00000221419,9606.ENSP00000229390,9606.ENSP00000244020,9606.ENSP00000258962,9606.ENSP00000276079,9606.ENSP00000291552,9606.ENSP00000311747,9606.ENSP00000313199,9606.ENSP00000316042,9606.ENSP00000343966,9606.ENSP00000346694,9606.ENSP00000349168,9606.ENSP00000349428,9606.ENSP00000349748,9606.ENSP00000361927,9606.ENSP00000362820,9606.ENSP00000362900,9606.ENSP00000377262,9606.ENSP00000400433,…	HNRNPL,SRSF9,SRSF6,SRSF1,NONO,U2AF1,RBM14,HNRNPD,HNRNPA0,PSPC1,HNRNPA2B1,HNRNPH1,PTBP1,SFPQ,HNRNPH2,SRSF3,SRSF4,SRPK2,HNRNPF,HNRNPAB,SRSF5,SRSF8,HNRNPU
CL:2921	Mixed, incl. Endoribonuclease complex, and Deadenylation-dependent mRNA decay	31	118	0.0472222	1.51e-08	9606.ENSP00000225792,9606.ENSP00000229195,9606.ENSP00000263209,9606.ENSP00000279068,9606.ENSP00000300146,9606.ENSP00000304353,9606.ENSP00000317691,9606.ENSP00000327487,9606.ENSP00000336783,9606.ENSP00000338173,9606.ENSP00000351159,9606.ENSP00000351811,9606.ENSP00000352738,9606.ENSP00000355599,9606.ENSP00000362287,9606.ENSP00000374332,9606.ENSP00000380033,9606.ENSP00000380659,9606.ENSP00000391723,…	DDX5,CNOT2,DGCR8,LSM14B,PATL1,POP7,RPP25,TSEN54,TNRC6C,PUM2,CNOT3,EDC4,G3BP2,TSNAX,AGO3,TSN,DDX17,EIF4ENIF1,PUM1,TSEN34,CNOT10,TNRC6B,LARP4,DROSHA,TNKS1BP1,CNOT4,LSM14A,POP4,C18orf21,LSM12,CNOT6
CL:143	Viral mRNA Translation, and Sec61 translocon complex	29	108	0.0479167	3.78e-08	9606.ENSP00000225430,9606.ENSP00000259469,9606.ENSP00000272317,9606.ENSP00000292586,9606.ENSP00000294189,9606.ENSP00000306788,9606.ENSP00000307889,9606.ENSP00000331019,9606.ENSP00000345957,9606.ENSP00000346027,9606.ENSP00000346037,9606.ENSP00000346050,9606.ENSP00000354739,9606.ENSP00000359345,9606.ENSP00000366798,9606.ENSP00000375730,9606.ENSP00000378163,9606.ENSP00000379339,9606.ENSP00000379506,…	RPL19,RPL35,RPS27A,MRNIP,RPL29,ARL6IP1,RPL13,RPS27L,RPS21,RPL21,RPLP1,RPS3A,RPL12,RPL5,HMGN4,RPL13A,RPL34,RPS29,RPL14,RPS14,RPL31,FAU,RPL28,RPS15,RPS19,RPS10,RSRC1,RPL9,RPS7
CL:5664	Mixed, incl. RNA Polymerase II Pre-transcription Events, and Mediator complex	37	178	00:58:00	5.50e-08	9606.ENSP00000181839,9606.ENSP00000221265,9606.ENSP00000252996,9606.ENSP00000256443,9606.ENSP00000258648,9606.ENSP00000263857,9606.ENSP00000283875,9606.ENSP00000290663,9606.ENSP00000295321,9606.ENSP00000299601,9606.ENSP00000302478,9606.ENSP00000306123,9606.ENSP00000340271,9606.ENSP00000347345,9606.ENSP00000351575,9606.ENSP00000355051,9606.ENSP00000356405,9606.ENSP00000357907,9606.ENSP00000358478,…	CDK13,PAF1,TAF4,CDK7,MED4,POLR1A,GTF2E1,MED8,IWS1,LEO1,POLR1D,RPAP1,TAF3,POLR3H,BDP1,TAF13,CDC73,CDK19,TTF2,POLR3A,TAF8,MED18,POLR3F,AFF1,ZC3H8,ELOA,CDK12,TCEA3,TAF1,NELFA,BRF1,GTF2A1,CD3EAP,RPAP2,MED6,POLR1C,CCNH
CL:5013	H4 histone acetyltransferase complex, and INO80-type complex	19	43	00:09:00	7.01e-08	9606.ENSP00000188312,9606.ENSP00000233331,9606.ENSP00000263062,9606.ENSP00000312244,9606.ENSP00000318297,9606.ENSP00000320566,9606.ENSP00000349640,9606.ENSP00000351446,9606.ENSP00000361363,9606.ENSP00000362166,9606.ENSP00000363124,9606.ENSP00000378784,9606.ENSP00000384198,9606.ENSP00000387393,9606.ENSP00000394417,9606.ENSP00000396749,9606.ENSP00000415436,9606.ENSP00000436926,9606.ENSP00000462945	ACTR6,INO80B,EPC1,MSL3,RUVBL1,ING3,MCRS1,WDR5,DMAP1,MEAF6,PHF20,PHF20L1,INO80D,KANSL1,MORF4L2,KANSL3,KANSL2,NFRKB,MSL1
CL:5665	RNA Polymerase II Pre-transcription Events, and Mediator complex	35	169	00:58:00	1.48e-07	9606.ENSP00000181839,9606.ENSP00000221265,9606.ENSP00000252996,9606.ENSP00000256443,9606.ENSP00000258648,9606.ENSP00000263857,9606.ENSP00000283875,9606.ENSP00000290663,9606.ENSP00000295321,9606.ENSP00000299601,9606.ENSP00000302478,9606.ENSP00000340271,9606.ENSP00000347345,9606.ENSP00000351575,9606.ENSP00000355051,9606.ENSP00000356405,9606.ENSP00000357907,9606.ENSP00000358478,9606.ENSP00000361446,…	CDK13,PAF1,TAF4,CDK7,MED4,POLR1A,GTF2E1,MED8,IWS1,LEO1,POLR1D,TAF3,POLR3H,BDP1,TAF13,CDC73,CDK19,TTF2,POLR3A,TAF8,MED18,POLR3F,AFF1,ZC3H8,ELOA,CDK12,TCEA3,TAF1,NELFA,BRF1,GTF2A1,CD3EAP,MED6,POLR1C,CCNH
CL:148	Viral mRNA Translation	25	87	0.05	1.54e-07	9606.ENSP00000225430,9606.ENSP00000259469,9606.ENSP00000272317,9606.ENSP00000294189,9606.ENSP00000307889,9606.ENSP00000331019,9606.ENSP00000345957,9606.ENSP00000346027,9606.ENSP00000346037,9606.ENSP00000346050,9606.ENSP00000354739,9606.ENSP00000375730,9606.ENSP00000378163,9606.ENSP00000379339,9606.ENSP00000379506,9606.ENSP00000385958,9606.ENSP00000386717,9606.ENSP00000431822,9606.ENSP00000452763,…	RPL19,RPL35,RPS27A,RPL29,RPL13,RPS27L,RPS21,RPL21,RPLP1,RPS3A,RPL12,RPL13A,RPL34,RPS29,RPL14,RPS14,RPL31,FAU,RPL28,RPS15,RPS19,RPS10,RSRC1,RPL9,RPS7
CL:162	Cytoplasmic ribosomal proteins	22	66	0.0541667	1.57e-07	9606.ENSP00000225430,9606.ENSP00000259469,9606.ENSP00000272317,9606.ENSP00000294189,9606.ENSP00000307889,9606.ENSP00000345957,9606.ENSP00000346027,9606.ENSP00000346037,9606.ENSP00000354739,9606.ENSP00000375730,9606.ENSP00000378163,9606.ENSP00000379339,9606.ENSP00000379506,9606.ENSP00000385958,9606.ENSP00000386717,9606.ENSP00000431822,9606.ENSP00000452763,9606.ENSP00000466010,9606.ENSP00000470972,…	RPL19,RPL35,RPS27A,RPL29,RPL13,RPS21,RPL21,RPLP1,RPL12,RPL13A,RPL34,RPS29,RPL14,RPS14,RPL31,FAU,RPL28,RPS15,RPS19,RPS10,RPL9,RPS7
CL:166	Cytoplasmic ribosomal proteins	20	53	0.0583333	1.57e-07	9606.ENSP00000225430,9606.ENSP00000259469,9606.ENSP00000272317,9606.ENSP00000294189,9606.ENSP00000307889,9606.ENSP00000345957,9606.ENSP00000346027,9606.ENSP00000346037,9606.ENSP00000354739,9606.ENSP00000375730,9606.ENSP00000378163,9606.ENSP00000379339,9606.ENSP00000379506,9606.ENSP00000385958,9606.ENSP00000431822,9606.ENSP00000452763,9606.ENSP00000466010,9606.ENSP00000470972,9606.ENSP00000494697,…	RPL19,RPL35,RPS27A,RPL29,RPL13,RPS21,RPL21,RPLP1,RPL12,RPL13A,RPL34,RPS29,RPL14,RPS14,FAU,RPL28,RPS15,RPS19,RPL9,RPS7
CL:2335	mRNA processing, and CRD-mediated mRNA stability complex	19	47	0.0604167	1.57e-07	9606.ENSP00000221419,9606.ENSP00000229390,9606.ENSP00000244020,9606.ENSP00000258962,9606.ENSP00000291552,9606.ENSP00000313199,9606.ENSP00000316042,9606.ENSP00000346694,9606.ENSP00000349168,9606.ENSP00000349428,9606.ENSP00000361927,9606.ENSP00000362820,9606.ENSP00000362900,9606.ENSP00000377262,9606.ENSP00000400433,9606.ENSP00000425031,9606.ENSP00000452123,9606.ENSP00000480140,9606.ENSP00000491215	HNRNPL,SRSF9,SRSF6,SRSF1,U2AF1,HNRNPD,HNRNPA0,HNRNPA2B1,HNRNPH1,PTBP1,HNRNPH2,SRSF3,SRSF4,SRPK2,HNRNPF,HNRNPAB,SRSF5,SRSF8,HNRNPU
CL:152	Viral mRNA Translation	24	81	0.0506944	1.60e-07	9606.ENSP00000225430,9606.ENSP00000259469,9606.ENSP00000272317,9606.ENSP00000294189,9606.ENSP00000307889,9606.ENSP00000331019,9606.ENSP00000345957,9606.ENSP00000346027,9606.ENSP00000346037,9606.ENSP00000346050,9606.ENSP00000354739,9606.ENSP00000375730,9606.ENSP00000378163,9606.ENSP00000379339,9606.ENSP00000379506,9606.ENSP00000385958,9606.ENSP00000386717,9606.ENSP00000431822,9606.ENSP00000452763,…	RPL19,RPL35,RPS27A,RPL29,RPL13,RPS27L,RPS21,RPL21,RPLP1,RPS3A,RPL12,RPL13A,RPL34,RPS29,RPL14,RPS14,RPL31,FAU,RPL28,RPS15,RPS19,RPS10,RPL9,RPS7
CL:165	Cytoplasmic ribosomal proteins	21	61	00:08:00	1.83e-07	9606.ENSP00000225430,9606.ENSP00000259469,9606.ENSP00000272317,9606.ENSP00000294189,9606.ENSP00000307889,9606.ENSP00000345957,9606.ENSP00000346027,9606.ENSP00000346037,9606.ENSP00000354739,9606.ENSP00000375730,9606.ENSP00000378163,9606.ENSP00000379339,9606.ENSP00000379506,9606.ENSP00000385958,9606.ENSP00000431822,9606.ENSP00000452763,9606.ENSP00000466010,9606.ENSP00000470972,9606.ENSP00000481646,…	RPL19,RPL35,RPS27A,RPL29,RPL13,RPS21,RPL21,RPLP1,RPL12,RPL13A,RPL34,RPS29,RPL14,RPS14,FAU,RPL28,RPS15,RPS19,RPS10,RPL9,RPS7
CL:156	Viral mRNA Translation	23	76	0.0513889	2.23e-07	9606.ENSP00000225430,9606.ENSP00000259469,9606.ENSP00000272317,9606.ENSP00000294189,9606.ENSP00000307889,9606.ENSP00000345957,9606.ENSP00000346027,9606.ENSP00000346037,9606.ENSP00000346050,9606.ENSP00000354739,9606.ENSP00000375730,9606.ENSP00000378163,9606.ENSP00000379339,9606.ENSP00000379506,9606.ENSP00000385958,9606.ENSP00000386717,9606.ENSP00000431822,9606.ENSP00000452763,9606.ENSP00000466010,…	RPL19,RPL35,RPS27A,RPL29,RPL13,RPS21,RPL21,RPLP1,RPS3A,RPL12,RPL13A,RPL34,RPS29,RPL14,RPS14,RPL31,FAU,RPL28,RPS15,RPS19,RPS10,RPL9,RPS7
CL:5016	H4 histone acetyltransferase complex	14	23	01:04:00	3.67e-07	9606.ENSP00000263062,9606.ENSP00000312244,9606.ENSP00000320566,9606.ENSP00000349640,9606.ENSP00000351446,9606.ENSP00000361363,9606.ENSP00000362166,9606.ENSP00000363124,9606.ENSP00000378784,9606.ENSP00000387393,9606.ENSP00000394417,9606.ENSP00000396749,9606.ENSP00000415436,9606.ENSP00000462945	EPC1,MSL3,ING3,MCRS1,WDR5,DMAP1,MEAF6,PHF20,PHF20L1,KANSL1,MORF4L2,KANSL3,KANSL2,MSL1
CL:169	Cytoplasmic ribosomal proteins	15	32	0.0645833	1.38e-06	9606.ENSP00000259469,9606.ENSP00000272317,9606.ENSP00000294189,9606.ENSP00000307889,9606.ENSP00000345957,9606.ENSP00000354739,9606.ENSP00000375730,9606.ENSP00000378163,9606.ENSP00000379339,9606.ENSP00000379506,9606.ENSP00000385958,9606.ENSP00000431822,9606.ENSP00000452763,9606.ENSP00000466010,9606.ENSP00000494697	RPL35,RPS27A,RPL29,RPL13,RPS21,RPL12,RPL13A,RPL34,RPS29,RPL14,RPS14,FAU,RPL28,RPS15,RPL9
CL:167	Cytoplasmic ribosomal proteins	17	45	0.0583333	1.80e-06	9606.ENSP00000259469,9606.ENSP00000272317,9606.ENSP00000294189,9606.ENSP00000307889,9606.ENSP00000345957,9606.ENSP00000346027,9606.ENSP00000354739,9606.ENSP00000375730,9606.ENSP00000378163,9606.ENSP00000379339,9606.ENSP00000379506,9606.ENSP00000385958,9606.ENSP00000431822,9606.ENSP00000452763,9606.ENSP00000466010,9606.ENSP00000470972,9606.ENSP00000494697	RPL35,RPS27A,RPL29,RPL13,RPS21,RPL21,RPL12,RPL13A,RPL34,RPS29,RPL14,RPS14,FAU,RPL28,RPS15,RPS19,RPL9
CL:118	Eukaryotic Translation Elongation, and This family consists of several GAGE and XAGE proteins which are found exclusively in humans. The function of this family is unknown although they have been implicated in human cancers (PMID:11992404)	30	150	00:56:00	2.37e-06	9606.ENSP00000225430,9606.ENSP00000259469,9606.ENSP00000272317,9606.ENSP00000292586,9606.ENSP00000294189,9606.ENSP00000306788,9606.ENSP00000307889,9606.ENSP00000331019,9606.ENSP00000345957,9606.ENSP00000346027,9606.ENSP00000346037,9606.ENSP00000346050,9606.ENSP00000354739,9606.ENSP00000359345,9606.ENSP00000366798,9606.ENSP00000375730,9606.ENSP00000378163,9606.ENSP00000379339,9606.ENSP00000379506,…	RPL19,RPL35,RPS27A,MRNIP,RPL29,ARL6IP1,RPL13,RPS27L,RPS21,RPL21,RPLP1,RPS3A,RPL12,RPL5,HMGN4,RPL13A,RPL34,RPS29,RPL14,IFRD1,RPS14,RPL31,FAU,RPL28,RPS15,RPS19,RPS10,RSRC1,RPL9,RPS7
CL:168	Cytoplasmic ribosomal proteins	16	40	0.0597222	2.37e-06	9606.ENSP00000259469,9606.ENSP00000272317,9606.ENSP00000294189,9606.ENSP00000307889,9606.ENSP00000345957,9606.ENSP00000354739,9606.ENSP00000375730,9606.ENSP00000378163,9606.ENSP00000379339,9606.ENSP00000379506,9606.ENSP00000385958,9606.ENSP00000431822,9606.ENSP00000452763,9606.ENSP00000466010,9606.ENSP00000470972,9606.ENSP00000494697	RPL35,RPS27A,RPL29,RPL13,RPS21,RPL12,RPL13A,RPL34,RPS29,RPL14,RPS14,FAU,RPL28,RPS15,RPS19,RPL9
CL:5667	RNA Polymerase II Pre-transcription Events, and Mediator complex	26	117	0.0423611	3.24e-06	9606.ENSP00000181839,9606.ENSP00000221265,9606.ENSP00000252996,9606.ENSP00000256443,9606.ENSP00000258648,9606.ENSP00000283875,9606.ENSP00000290663,9606.ENSP00000295321,9606.ENSP00000299601,9606.ENSP00000340271,9606.ENSP00000355051,9606.ENSP00000356405,9606.ENSP00000357907,9606.ENSP00000358478,9606.ENSP00000362068,9606.ENSP00000362948,9606.ENSP00000378578,9606.ENSP00000386488,9606.ENSP00000395574,…	CDK13,PAF1,TAF4,CDK7,MED4,GTF2E1,MED8,IWS1,LEO1,TAF3,TAF13,CDC73,CDK19,TTF2,TAF8,MED18,AFF1,ZC3H8,ELOA,CDK12,TCEA3,TAF1,NELFA,GTF2A1,MED6,CCNH
CL:2459	Mixed, incl. Splicing factor, RBM39-like, and PWI, domain in splicing factors	11	17	01:07:00	9.40e-06	9606.ENSP00000253363,9606.ENSP00000326261,9606.ENSP00000330188,9606.ENSP00000340796,9606.ENSP00000343629,9606.ENSP00000352956,9606.ENSP00000359988,9606.ENSP00000369887,9606.ENSP00000376919,9606.ENSP00000435210,9606.ENSP00000496842	RBM39,SRRM1,RSRC2,ZNF326,PRRC2C,RBM23,SRSF11,SLTM,LUC7L3,BCLAF1,PNISR
CL:4759	Nucleosome, and Histone methyltransferase complex	30	170	00:51:00	2.20e-05	9606.ENSP00000188312,9606.ENSP00000209875,9606.ENSP00000233331,9606.ENSP00000263062,9606.ENSP00000307705,9606.ENSP00000312244,9606.ENSP00000318297,9606.ENSP00000320566,9606.ENSP00000329662,9606.ENSP00000330074,9606.ENSP00000336687,9606.ENSP00000340896,9606.ENSP00000344504,9606.ENSP00000349640,9606.ENSP00000351446,9606.ENSP00000361363,9606.ENSP00000361473,9606.ENSP00000362166,9606.ENSP00000363124,…	ACTR6,CBX5,INO80B,EPC1,H1-4,MSL3,RUVBL1,ING3,H1-10,H1-5,CBX3,ASH2L,H1-0,MCRS1,WDR5,DMAP1,KDM4A,MEAF6,PHF20,PHF20L1,INO80D,KANSL1,CXXC1,MORF4L2,KANSL3,KMT2B,KANSL2,KMT2A,NFRKB,MSL1
CL:2036	Spliceosomal snRNP complex, and mRNA cis splicing, via spliceosome	18	65	00:07:00	2.54e-05	9606.ENSP00000215829,9606.ENSP00000233468,9606.ENSP00000262633,9606.ENSP00000266079,9606.ENSP00000269601,9606.ENSP00000293872,9606.ENSP00000302160,9606.ENSP00000307863,9606.ENSP00000310448,9606.ENSP00000310723,9606.ENSP00000337194,9606.ENSP00000342374,9606.ENSP00000364813,9606.ENSP00000366604,9606.ENSP00000368801,9606.ENSP00000386458,9606.ENSP00000442699,9606.ENSP00000498362	SNRPD3,SF3B6,RBM42,PRPF6,TXNL4A,LUC7L,LSM3,U2AF2,SART1,DDX23,PRPF4B,SNRPD2,LSM2,SF1,WBP4,PRPF40A,HTATSF1,PQBP1
CL:6606	Mitotic sister chromatid segregation, and Mitotic spindle checkpoint signaling	17	61	00:07:00	4.97e-05	9606.ENSP00000216911,9606.ENSP00000256442,9606.ENSP00000260363,9606.ENSP00000260731,9606.ENSP00000287598,9606.ENSP00000300403,9606.ENSP00000313950,9606.ENSP00000323300,9606.ENSP00000325017,9606.ENSP00000328236,9606.ENSP00000357643,9606.ENSP00000360540,9606.ENSP00000361298,9606.ENSP00000363524,9606.ENSP00000367276,9606.ENSP00000385334,9606.ENSP00000481465	AURKA,CCNB1,KIF23,KIF11,BUB1B,TPX2,AURKB,SPAG5,NCAPD2,KNTC1,MKI67,CEP55,KIF2C,KIF4A,CKAP2,MAD1L1,FAM83D
CL:6597	Mixed, incl. Amplification of signal from the kinetochores, and Mitotic sister chromatid segregation	24	121	00:56:00	5.50e-05	9606.ENSP00000216911,9606.ENSP00000256442,9606.ENSP00000260363,9606.ENSP00000260731,9606.ENSP00000271452,9606.ENSP00000287394,9606.ENSP00000287598,9606.ENSP00000300403,9606.ENSP00000309644,9606.ENSP00000313950,9606.ENSP00000319417,9606.ENSP00000323300,9606.ENSP00000325017,9606.ENSP00000328236,9606.ENSP00000357643,9606.ENSP00000360540,9606.ENSP00000361298,9606.ENSP00000363524,9606.ENSP00000367276,…	AURKA,CCNB1,KIF23,KIF11,NUF2,ATAD2,BUB1B,TPX2,BOD1,AURKB,SKA3,SPAG5,NCAPD2,KNTC1,MKI67,CEP55,KIF2C,KIF4A,CKAP2,HELLS,MAD1L1,DSN1,BEND3,FAM83D
CL:6599	Amplification of signal from the kinetochores, and Mitotic sister chromatid segregation	23	113	00:57:00	6.24e-05	9606.ENSP00000216911,9606.ENSP00000256442,9606.ENSP00000260363,9606.ENSP00000260731,9606.ENSP00000271452,9606.ENSP00000287394,9606.ENSP00000287598,9606.ENSP00000300403,9606.ENSP00000309644,9606.ENSP00000313950,9606.ENSP00000319417,9606.ENSP00000323300,9606.ENSP00000325017,9606.ENSP00000328236,9606.ENSP00000357643,9606.ENSP00000360540,9606.ENSP00000361298,9606.ENSP00000363524,9606.ENSP00000367276,…	AURKA,CCNB1,KIF23,KIF11,NUF2,ATAD2,BUB1B,TPX2,BOD1,AURKB,SKA3,SPAG5,NCAPD2,KNTC1,MKI67,CEP55,KIF2C,KIF4A,CKAP2,HELLS,MAD1L1,DSN1,FAM83D
CL:6608	Mixed, incl. Regulation of mitotic sister chromatid segregation, and Kinesin motor domain, conserved site	15	51	0.0506944	0.00012	9606.ENSP00000216911,9606.ENSP00000256442,9606.ENSP00000260363,9606.ENSP00000260731,9606.ENSP00000287598,9606.ENSP00000300403,9606.ENSP00000313950,9606.ENSP00000323300,9606.ENSP00000328236,9606.ENSP00000357643,9606.ENSP00000360540,9606.ENSP00000361298,9606.ENSP00000363524,9606.ENSP00000385334,9606.ENSP00000481465	AURKA,CCNB1,KIF23,KIF11,BUB1B,TPX2,AURKB,SPAG5,KNTC1,MKI67,CEP55,KIF2C,KIF4A,MAD1L1,FAM83D
CL:6601	Mixed, incl. Centromere, and Condensin complex	21	104	00:56:00	0.00020	9606.ENSP00000216911,9606.ENSP00000256442,9606.ENSP00000260363,9606.ENSP00000260731,9606.ENSP00000271452,9606.ENSP00000287598,9606.ENSP00000300403,9606.ENSP00000309644,9606.ENSP00000313950,9606.ENSP00000319417,9606.ENSP00000323300,9606.ENSP00000325017,9606.ENSP00000328236,9606.ENSP00000357643,9606.ENSP00000360540,9606.ENSP00000361298,9606.ENSP00000363524,9606.ENSP00000367276,9606.ENSP00000385334,…	AURKA,CCNB1,KIF23,KIF11,NUF2,BUB1B,TPX2,BOD1,AURKB,SKA3,SPAG5,NCAPD2,KNTC1,MKI67,CEP55,KIF2C,KIF4A,CKAP2,MAD1L1,DSN1,FAM83D
CL:6024	SAGA-type complex, and TATA-box binding protein	12	33	0.0569444	0.00023	9606.ENSP00000225916,9606.ENSP00000265990,9606.ENSP00000294168,9606.ENSP00000299424,9606.ENSP00000306983,9606.ENSP00000307684,9606.ENSP00000316114,9606.ENSP00000359295,9606.ENSP00000359837,9606.ENSP00000370193,9606.ENSP00000392318,9606.ENSP00000399718	KAT2A,BTAF1,TAF6L,TAF10,YEATS2,TADA3,SGF29,DR1,ZZZ3,TAF9,KAT14,MBIP
CL:3156	Mixed, incl. 7SK snRNA binding, and Nucleoplasmin family	11	27	0.0604167	0.00025	9606.ENSP00000262238,9606.ENSP00000280377,9606.ENSP00000296930,9606.ENSP00000302276,9606.ENSP00000308546,9606.ENSP00000342778,9606.ENSP00000361777,9606.ENSP00000364193,9606.ENSP00000417864,9606.ENSP00000422626,9606.ENSP00000494538	YY1,USP15,NPM1,HEXIM2,MEPCE,PPM1G,SET,MAGED2,ANP32A,LARP7,CTCF
CL:5354	Mixed, incl. PcG protein complex, and Protein kinase CK2 complex	16	63	0.0458333	0.00026	9606.ENSP00000217244,9606.ENSP00000219905,9606.ENSP00000262506,9606.ENSP00000308750,9606.ENSP00000328720,9606.ENSP00000335677,9606.ENSP00000348489,9606.ENSP00000354724,9606.ENSP00000358862,9606.ENSP00000363787,9606.ENSP00000380718,9606.ENSP00000381840,9606.ENSP00000437659,9606.ENSP00000437775,9606.ENSP00000469534,9606.ENSP00000490116	CSNK2A1,MGA,CSNK2A2,CBX2,FOXK1,FOXK2,FBRS,PCGF3,PCGF6,RING1,CDYL,AEBP2,PHC1,BCORL1,WIZ,LCOR
CL:2165	U2-type catalytic step 2 spliceosome, and Spliceosomal conformational changes to generate catalytic conformation	13	41	0.0527778	0.00028	9606.ENSP00000227524,9606.ENSP00000261308,9606.ENSP00000262962,9606.ENSP00000263694,9606.ENSP00000282251,9606.ENSP00000301740,9606.ENSP00000358554,9606.ENSP00000361918,9606.ENSP00000392094,9606.ENSP00000415078,9606.ENSP00000424417,9606.ENSP00000460348,9606.ENSP00000478070	PRPF19,PPWD1,YJU2,SNRNP40,CWF19L2,SRRM2,BCAS2,PPIE,EFTUD2,CACTIN,PLRG1,PRPF8,CWC25
CL:2924	CCR4-NOT complex, and mRNA decay by 5 to 3 exoribonuclease	13	41	0.0527778	0.00028	9606.ENSP00000229195,9606.ENSP00000279068,9606.ENSP00000300146,9606.ENSP00000338173,9606.ENSP00000351159,9606.ENSP00000351811,9606.ENSP00000380659,9606.ENSP00000391723,9606.ENSP00000399862,9606.ENSP00000437271,9606.ENSP00000445508,9606.ENSP00000446271,9606.ENSP00000481893	CNOT2,LSM14B,PATL1,PUM2,CNOT3,EDC4,EIF4ENIF1,PUM1,CNOT10,TNKS1BP1,CNOT4,LSM14A,CNOT6
CL:3082	Endoribonuclease complex, and Argonaute hook	12	34	0.05625	0.00028	9606.ENSP00000225792,9606.ENSP00000263209,9606.ENSP00000304353,9606.ENSP00000317691,9606.ENSP00000355599,9606.ENSP00000362287,9606.ENSP00000374332,9606.ENSP00000380033,9606.ENSP00000401946,9606.ENSP00000425979,9606.ENSP00000465213,9606.ENSP00000465517	DDX5,DGCR8,POP7,RPP25,TSNAX,AGO3,TSN,DDX17,TNRC6B,DROSHA,POP4,C18orf21
CL:6610	Mixed, incl. Spindle elongation, and Polo-like kinase mediated events	13	41	0.0527778	0.00028	9606.ENSP00000216911,9606.ENSP00000256442,9606.ENSP00000260363,9606.ENSP00000260731,9606.ENSP00000287598,9606.ENSP00000300403,9606.ENSP00000313950,9606.ENSP00000323300,9606.ENSP00000357643,9606.ENSP00000360540,9606.ENSP00000361298,9606.ENSP00000363524,9606.ENSP00000481465	AURKA,CCNB1,KIF23,KIF11,BUB1B,TPX2,AURKB,SPAG5,MKI67,CEP55,KIF2C,KIF4A,FAM83D
CL:2167	U2-type catalytic step 2 spliceosome, and Spliceosomal conformational changes to generate catalytic conformation	12	35	0.0548611	0.00033	9606.ENSP00000227524,9606.ENSP00000261308,9606.ENSP00000262962,9606.ENSP00000263694,9606.ENSP00000301740,9606.ENSP00000358554,9606.ENSP00000361918,9606.ENSP00000392094,9606.ENSP00000415078,9606.ENSP00000424417,9606.ENSP00000460348,9606.ENSP00000478070	PRPF19,PPWD1,YJU2,SNRNP40,SRRM2,BCAS2,PPIE,EFTUD2,CACTIN,PLRG1,PRPF8,CWC25
CL:2923	Mixed, incl. Deadenylation-dependent mRNA decay, and PABP, RNA recognition motif 2	14	51	00:07:00	0.00044	9606.ENSP00000229195,9606.ENSP00000279068,9606.ENSP00000300146,9606.ENSP00000336783,9606.ENSP00000338173,9606.ENSP00000351159,9606.ENSP00000351811,9606.ENSP00000380659,9606.ENSP00000391723,9606.ENSP00000399862,9606.ENSP00000437271,9606.ENSP00000445508,9606.ENSP00000446271,9606.ENSP00000481893	CNOT2,LSM14B,PATL1,TNRC6C,PUM2,CNOT3,EDC4,EIF4ENIF1,PUM1,CNOT10,TNKS1BP1,CNOT4,LSM14A,CNOT6
CL:6596	Mixed, incl. Mitotic Spindle Checkpoint, and Mitotic sister chromatid segregation	25	151	00:48:00	0.00044	9606.ENSP00000216911,9606.ENSP00000256442,9606.ENSP00000260363,9606.ENSP00000260731,9606.ENSP00000271452,9606.ENSP00000287394,9606.ENSP00000287598,9606.ENSP00000300403,9606.ENSP00000309644,9606.ENSP00000313950,9606.ENSP00000319417,9606.ENSP00000323300,9606.ENSP00000325017,9606.ENSP00000328236,9606.ENSP00000357643,9606.ENSP00000360540,9606.ENSP00000361298,9606.ENSP00000363524,9606.ENSP00000367276,…	AURKA,CCNB1,KIF23,KIF11,NUF2,ATAD2,BUB1B,TPX2,BOD1,AURKB,SKA3,SPAG5,NCAPD2,KNTC1,MKI67,CEP55,KIF2C,KIF4A,CKAP2,HELLS,FZR1,MAD1L1,DSN1,BEND3,FAM83D
CL:6604	Mixed, incl. Amplification of signal from the kinetochores, and Condensin complex	19	93	00:57:00	0.00044	9606.ENSP00000216911,9606.ENSP00000256442,9606.ENSP00000260363,9606.ENSP00000260731,9606.ENSP00000271452,9606.ENSP00000287598,9606.ENSP00000300403,9606.ENSP00000313950,9606.ENSP00000323300,9606.ENSP00000325017,9606.ENSP00000328236,9606.ENSP00000357643,9606.ENSP00000360540,9606.ENSP00000361298,9606.ENSP00000363524,9606.ENSP00000367276,9606.ENSP00000385334,9606.ENSP00000389810,9606.ENSP00000481465	AURKA,CCNB1,KIF23,KIF11,NUF2,BUB1B,TPX2,AURKB,SPAG5,NCAPD2,KNTC1,MKI67,CEP55,KIF2C,KIF4A,CKAP2,MAD1L1,DSN1,FAM83D
CL:6617	Mixed, incl. Spindle elongation, and Polo-like kinase mediated events	11	30	0.0569444	0.00046	9606.ENSP00000216911,9606.ENSP00000256442,9606.ENSP00000260363,9606.ENSP00000260731,9606.ENSP00000287598,9606.ENSP00000300403,9606.ENSP00000313950,9606.ENSP00000357643,9606.ENSP00000360540,9606.ENSP00000361298,9606.ENSP00000363524	AURKA,CCNB1,KIF23,KIF11,BUB1B,TPX2,AURKB,MKI67,CEP55,KIF2C,KIF4A
CL:170	Cytoplasmic ribosomal proteins	10	24	0.0611111	0.00049	9606.ENSP00000294189,9606.ENSP00000307889,9606.ENSP00000354739,9606.ENSP00000375730,9606.ENSP00000378163,9606.ENSP00000379339,9606.ENSP00000385958,9606.ENSP00000431822,9606.ENSP00000452763,9606.ENSP00000494697	RPL29,RPL13,RPL12,RPL13A,RPL34,RPS29,RPS14,FAU,RPL28,RPL9
CL:2037	Precatalytic spliceosome, and Renpenning syndrome	14	52	0.0479167	0.00049	9606.ENSP00000215829,9606.ENSP00000233468,9606.ENSP00000262633,9606.ENSP00000266079,9606.ENSP00000269601,9606.ENSP00000302160,9606.ENSP00000310448,9606.ENSP00000310723,9606.ENSP00000337194,9606.ENSP00000342374,9606.ENSP00000364813,9606.ENSP00000368801,9606.ENSP00000442699,9606.ENSP00000498362	SNRPD3,SF3B6,RBM42,PRPF6,TXNL4A,LSM3,SART1,DDX23,PRPF4B,SNRPD2,LSM2,WBP4,HTATSF1,PQBP1
CL:5165	Histone deacetylase complex, and Protein of unknown function DUF3504	14	52	0.0479167	0.00049	9606.ENSP00000256429,9606.ENSP00000287957,9606.ENSP00000296504,9606.ENSP00000301459,9606.ENSP00000322845,9606.ENSP00000337477,9606.ENSP00000350333,9606.ENSP00000358904,9606.ENSP00000364929,9606.ENSP00000369131,9606.ENSP00000369424,9606.ENSP00000413929,9606.ENSP00000433205,9606.ENSP00000479904	MBD2,GATAD1,SAP30,RCOR2,ZMYM3,SINHCAF,SAP130,ZNF512B,ING1,SIN3B,RBBP7,RCOR3,EMSY,ZMYM2
CL:6027	SAGA complex	10	24	0.0611111	0.00049	9606.ENSP00000225916,9606.ENSP00000294168,9606.ENSP00000299424,9606.ENSP00000306983,9606.ENSP00000307684,9606.ENSP00000316114,9606.ENSP00000359837,9606.ENSP00000370193,9606.ENSP00000392318,9606.ENSP00000399718	KAT2A,TAF6L,TAF10,YEATS2,TADA3,SGF29,ZZZ3,TAF9,KAT14,MBIP
CL:6619	Mixed, incl. Spindle elongation, and Outer kinetochore	10	24	0.0611111	0.00049	9606.ENSP00000216911,9606.ENSP00000256442,9606.ENSP00000260731,9606.ENSP00000287598,9606.ENSP00000300403,9606.ENSP00000313950,9606.ENSP00000357643,9606.ENSP00000360540,9606.ENSP00000361298,9606.ENSP00000363524	AURKA,CCNB1,KIF11,BUB1B,TPX2,AURKB,MKI67,CEP55,KIF2C,KIF4A
CL:2038	Precatalytic spliceosome, and U4/U6 x U5 tri-snRNP complex	13	46	0.0493056	0.00064	9606.ENSP00000215829,9606.ENSP00000233468,9606.ENSP00000262633,9606.ENSP00000266079,9606.ENSP00000269601,9606.ENSP00000302160,9606.ENSP00000310448,9606.ENSP00000310723,9606.ENSP00000337194,9606.ENSP00000342374,9606.ENSP00000364813,9606.ENSP00000368801,9606.ENSP00000442699	SNRPD3,SF3B6,RBM42,PRPF6,TXNL4A,LSM3,SART1,DDX23,PRPF4B,SNRPD2,LSM2,WBP4,HTATSF1
CL:2400	Mixed, incl. Negative regulation of mRNA splicing, via spliceosome, and Myelodysplastic syndrome	8	14	01:02:00	0.00065	9606.ENSP00000229390,9606.ENSP00000244020,9606.ENSP00000258962,9606.ENSP00000291552,9606.ENSP00000362820,9606.ENSP00000362900,9606.ENSP00000377262,9606.ENSP00000452123	SRSF9,SRSF6,SRSF1,U2AF1,SRSF3,SRSF4,SRPK2,SRSF5
CL:2922	Deadenylation-dependent mRNA decay, and Cytoplasmic stress granule	17	80	00:59:00	0.00073	9606.ENSP00000229195,9606.ENSP00000279068,9606.ENSP00000300146,9606.ENSP00000336783,9606.ENSP00000338173,9606.ENSP00000351159,9606.ENSP00000351811,9606.ENSP00000352738,9606.ENSP00000380659,9606.ENSP00000391723,9606.ENSP00000399862,9606.ENSP00000415464,9606.ENSP00000437271,9606.ENSP00000445508,9606.ENSP00000446271,9606.ENSP00000466718,9606.ENSP00000481893	CNOT2,LSM14B,PATL1,TNRC6C,PUM2,CNOT3,EDC4,G3BP2,EIF4ENIF1,PUM1,CNOT10,LARP4,TNKS1BP1,CNOT4,LSM14A,LSM12,CNOT6
CL:2170	U2-type catalytic step 2 spliceosome, and Spliceosomal conformational changes to generate catalytic conformation	10	26	0.0583333	0.00075	9606.ENSP00000227524,9606.ENSP00000262962,9606.ENSP00000263694,9606.ENSP00000301740,9606.ENSP00000358554,9606.ENSP00000361918,9606.ENSP00000392094,9606.ENSP00000424417,9606.ENSP00000460348,9606.ENSP00000478070	PRPF19,YJU2,SNRNP40,SRRM2,BCAS2,PPIE,EFTUD2,PLRG1,PRPF8,CWC25
CL:2461	Mixed, incl. PWI, domain in splicing factors, and Pre-mRNA-splicing factor 38	7	10	01:01:00	0.00089	9606.ENSP00000326261,9606.ENSP00000330188,9606.ENSP00000343629,9606.ENSP00000359988,9606.ENSP00000369887,9606.ENSP00000376919,9606.ENSP00000496842	SRRM1,RSRC2,PRRC2C,SRSF11,SLTM,LUC7L3,PNISR
CL:5049	NSL complex	6	6	01:26:00	0.00095	9606.ENSP00000349640,9606.ENSP00000351446,9606.ENSP00000363124,9606.ENSP00000387393,9606.ENSP00000396749,9606.ENSP00000415436	MCRS1,WDR5,PHF20,KANSL1,KANSL3,KANSL2
CL:5101	SWI/SNF complex	10	27	0.0576389	0.00095	9606.ENSP00000252268,9606.ENSP00000313933,9606.ENSP00000320485,9606.ENSP00000323967,9606.ENSP00000340883,9606.ENSP00000341805,9606.ENSP00000371638,9606.ENSP00000378181,9606.ENSP00000397552,9606.ENSP00000414516	DPF2,BICRAL,ARID1A,SMARCE1,SMARCB1,PHF10,SMARCA2,BRD7,ACTL6A,SS18
CL:1204	Exosome (RNase complex), and TRAMP complex	9	23	0.0590278	0.0017	9606.ENSP00000230640,9606.ENSP00000323046,9606.ENSP00000359939,9606.ENSP00000361433,9606.ENSP00000364639,9606.ENSP00000374354,9606.ENSP00000396995,9606.ENSP00000398597,9606.ENSP00000438993	MTREX,EXOSC3,EXOSC1,EXOSC2,RBM7,EXOSC8,TENT4B,EXOSC6,ZCCHC8
CL:3083	Small interfering RNA (siRNA) biogenesis, and miRNA biogenesis	8	17	0.0645833	0.0017	9606.ENSP00000225792,9606.ENSP00000263209,9606.ENSP00000355599,9606.ENSP00000362287,9606.ENSP00000374332,9606.ENSP00000380033,9606.ENSP00000401946,9606.ENSP00000425979	DDX5,DGCR8,TSNAX,AGO3,TSN,DDX17,TNRC6B,DROSHA
CL:2582	Transport of Mature mRNA derived from an Intron-Containing Transcript	14	61	0.0430556	0.0019	9606.ENSP00000258742,9606.ENSP00000261396,9606.ENSP00000265097,9606.ENSP00000283195,9606.ENSP00000295899,9606.ENSP00000316032,9606.ENSP00000342262,9606.ENSP00000352400,9606.ENSP00000355465,9606.ENSP00000397927,9606.ENSP00000416951,9606.ENSP00000421592,9606.ENSP00000436679,9606.ENSP00000444029	NUP42,NUP133,THOC3,RANBP2,THOC7,NUP98,NUP43,NUP214,AHCTF1,POLDIP3,ZC3H18,ALYREF,NXF1,NUP153
CL:2336	Mixed, incl. CRD-mediated mRNA stabilization, and Zinc finger, CHHC-type	10	32	0.0520833	0.0029	9606.ENSP00000221419,9606.ENSP00000313199,9606.ENSP00000316042,9606.ENSP00000346694,9606.ENSP00000349168,9606.ENSP00000349428,9606.ENSP00000361927,9606.ENSP00000400433,9606.ENSP00000425031,9606.ENSP00000491215	HNRNPL,HNRNPD,HNRNPA0,HNRNPA2B1,HNRNPH1,PTBP1,HNRNPH2,HNRNPF,HNRNPAB,HNRNPU
CL:5355	PcG protein complex, and Transcriptional Regulation by E2F6	13	56	0.04375	0.0031	9606.ENSP00000219905,9606.ENSP00000308750,9606.ENSP00000328720,9606.ENSP00000335677,9606.ENSP00000354724,9606.ENSP00000358862,9606.ENSP00000363787,9606.ENSP00000380718,9606.ENSP00000381840,9606.ENSP00000437659,9606.ENSP00000437775,9606.ENSP00000469534,9606.ENSP00000490116	MGA,CBX2,FOXK1,FOXK2,PCGF3,PCGF6,RING1,CDYL,AEBP2,PHC1,BCORL1,WIZ,LCOR
CL:5668	Transcription initiation from RNA polymerase II promoter, and Transcription factor TFIIH core complex	14	65	00:59:00	0.0032	9606.ENSP00000252996,9606.ENSP00000256443,9606.ENSP00000258648,9606.ENSP00000283875,9606.ENSP00000290663,9606.ENSP00000340271,9606.ENSP00000355051,9606.ENSP00000357907,9606.ENSP00000362068,9606.ENSP00000362948,9606.ENSP00000406549,9606.ENSP00000452454,9606.ENSP00000481920,9606.ENSP00000498750	TAF4,CDK7,MED4,GTF2E1,MED8,TAF3,TAF13,CDK19,TAF8,MED18,TAF1,GTF2A1,MED6,CCNH
CL:2337	Mixed, incl. Zinc finger, CHHC-type, and Multisystem proteinopathy	9	26	00:08:00	0.0034	9606.ENSP00000221419,9606.ENSP00000313199,9606.ENSP00000316042,9606.ENSP00000346694,9606.ENSP00000349168,9606.ENSP00000349428,9606.ENSP00000361927,9606.ENSP00000400433,9606.ENSP00000425031	HNRNPL,HNRNPD,HNRNPA0,HNRNPA2B1,HNRNPH1,PTBP1,HNRNPH2,HNRNPF,HNRNPAB
CL:5169	Sin3 complex	8	20	0.0597222	0.0039	9606.ENSP00000287957,9606.ENSP00000296504,9606.ENSP00000337477,9606.ENSP00000350333,9606.ENSP00000364929,9606.ENSP00000369131,9606.ENSP00000369424,9606.ENSP00000433205	GATAD1,SAP30,SINHCAF,SAP130,ING1,SIN3B,RBBP7,EMSY
CL:2581	Transport of Mature mRNA derived from an Intron-Containing Transcript, and Nucleocytoplasmic carrier activity	17	96	00:51:00	0.0044	9606.ENSP00000258742,9606.ENSP00000261396,9606.ENSP00000261667,9606.ENSP00000265097,9606.ENSP00000283195,9606.ENSP00000295899,9606.ENSP00000316032,9606.ENSP00000342262,9606.ENSP00000352400,9606.ENSP00000354742,9606.ENSP00000355465,9606.ENSP00000397927,9606.ENSP00000416951,9606.ENSP00000421592,9606.ENSP00000436679,9606.ENSP00000444029,9606.ENSP00000454852	NUP42,NUP133,KPNA3,THOC3,RANBP2,THOC7,NUP98,NUP43,NUP214,IPO9,AHCTF1,POLDIP3,ZC3H18,ALYREF,NXF1,NUP153,SNUPN
CL:3706	Proteasome	11	42	0.0472222	0.0044	9606.ENSP00000216455,9606.ENSP00000223321,9606.ENSP00000259457,9606.ENSP00000261479,9606.ENSP00000262193,9606.ENSP00000270586,9606.ENSP00000271308,9606.ENSP00000290541,9606.ENSP00000310572,9606.ENSP00000391211,9606.ENSP00000483688	PSMA3,PSMA2,PSMB7,PSMA6,PSMB1,PSMB6,PSMA5,PSMB4,PSMC5,PSMC2,PSMB3
CL:2339	Mixed, incl. Zinc finger, CHHC-type, and Multisystem proteinopathy	8	21	0.0583333	0.0049	9606.ENSP00000221419,9606.ENSP00000313199,9606.ENSP00000316042,9606.ENSP00000346694,9606.ENSP00000349168,9606.ENSP00000349428,9606.ENSP00000361927,9606.ENSP00000400433	HNRNPL,HNRNPD,HNRNPA0,HNRNPA2B1,HNRNPH1,PTBP1,HNRNPH2,HNRNPF
CL:25712	Mixed, incl. Atrophin-like, and Zinc finger protein 608/609	7	15	0.0645833	0.0049	9606.ENSP00000221742,9606.ENSP00000307746,9606.ENSP00000349856,9606.ENSP00000379915,9606.ENSP00000380174,9606.ENSP00000387010,9606.ENSP00000432568	SLC1A6,ZNF608,PRRC2B,ATN1,ZSCAN29,R3HDM1,SPTBN2
CL:2794	mRNA 3-end processing, and RNA 3 uridylation	12	51	0.04375	0.0049	9606.ENSP00000217109,9606.ENSP00000224140,9606.ENSP00000291386,9606.ENSP00000292476,9606.ENSP00000298875,9606.ENSP00000317872,9606.ENSP00000332444,9606.ENSP00000336752,9606.ENSP00000366396,9606.ENSP00000381216,9606.ENSP00000387911,9606.ENSP00000387996	CSTF1,SETX,SSU72,CPSF4,CPSF2,RBBP6,CSTF2T,FIP1L1,XRN2,KHSRP,PARN,CSTF2
CL:3709	Proteasome, subunit alpha/beta, and Proteasome regulatory particle, base subcomplex	7	15	0.0645833	0.0049	9606.ENSP00000216455,9606.ENSP00000223321,9606.ENSP00000261479,9606.ENSP00000270586,9606.ENSP00000271308,9606.ENSP00000310572,9606.ENSP00000391211	PSMA3,PSMA2,PSMA6,PSMB6,PSMA5,PSMC5,PSMC2
CL:5102	Regulation of nucleotide-excision repair	8	21	0.0583333	0.0049	9606.ENSP00000252268,9606.ENSP00000320485,9606.ENSP00000323967,9606.ENSP00000340883,9606.ENSP00000341805,9606.ENSP00000371638,9606.ENSP00000378181,9606.ENSP00000397552	DPF2,ARID1A,SMARCE1,SMARCB1,PHF10,SMARCA2,BRD7,ACTL6A
CL:2579	mRNA transport, and Nucleocytoplasmic carrier activity	18	108	00:48:00	0.0051	9606.ENSP00000258742,9606.ENSP00000261396,9606.ENSP00000261667,9606.ENSP00000265097,9606.ENSP00000283195,9606.ENSP00000295899,9606.ENSP00000316032,9606.ENSP00000342262,9606.ENSP00000352400,9606.ENSP00000354742,9606.ENSP00000355465,9606.ENSP00000397927,9606.ENSP00000416951,9606.ENSP00000421592,9606.ENSP00000436679,9606.ENSP00000444029,9606.ENSP00000454852,9606.ENSP00000491830	NUP42,NUP133,KPNA3,THOC3,RANBP2,THOC7,NUP98,NUP43,NUP214,IPO9,AHCTF1,POLDIP3,ZC3H18,ALYREF,NXF1,NUP153,SNUPN,ZC3H11A
CL:5797	Transcription elongation factor complex, and RNA polymerase II, core complex	12	52	0.0430556	0.0054	9606.ENSP00000181839,9606.ENSP00000221265,9606.ENSP00000295321,9606.ENSP00000299601,9606.ENSP00000356405,9606.ENSP00000358478,9606.ENSP00000378578,9606.ENSP00000386488,9606.ENSP00000395574,9606.ENSP00000398880,9606.ENSP00000406293,9606.ENSP00000445757	CDK13,PAF1,IWS1,LEO1,CDC73,TTF2,AFF1,ZC3H8,ELOA,CDK12,TCEA3,NELFA
CL:5017	Histone H2A acetylation	7	16	00:09:00	0.0064	9606.ENSP00000263062,9606.ENSP00000312244,9606.ENSP00000320566,9606.ENSP00000361363,9606.ENSP00000362166,9606.ENSP00000394417,9606.ENSP00000462945	EPC1,MSL3,ING3,DMAP1,MEAF6,MORF4L2,MSL1
CL:5309	H3 histone acetyltransferase complex, and NUT midline carcinoma	8	23	00:08:00	0.0075	9606.ENSP00000226319,9606.ENSP00000259021,9606.ENSP00000265713,9606.ENSP00000287239,9606.ENSP00000319829,9606.ENSP00000373340,9606.ENSP00000410042,9606.ENSP00000439800	JADE1,KAT7,KAT6A,KAT6B,ZNF687,BRPF1,BRD1,ZMYND8
CL:2795	mRNA cleavage factor complex, and CID domain	10	38	0.0472222	0.0078	9606.ENSP00000217109,9606.ENSP00000224140,9606.ENSP00000291386,9606.ENSP00000292476,9606.ENSP00000298875,9606.ENSP00000317872,9606.ENSP00000332444,9606.ENSP00000336752,9606.ENSP00000366396,9606.ENSP00000387996	CSTF1,SETX,SSU72,CPSF4,CPSF2,RBBP6,CSTF2T,FIP1L1,XRN2,CSTF2
CL:2516	Nonsense-mediated mRNA decay, and ASAP complex	8	24	0.0541667	0.0092	9606.ENSP00000262710,9606.ENSP00000263073,9606.ENSP00000270066,9606.ENSP00000276201,9606.ENSP00000331907,9606.ENSP00000355261,9606.ENSP00000386156,9606.ENSP00000457723	ACIN1,SMG6,SMG9,UPF3B,DHX34,SMG5,PYM1,RNPS1
CL:13251	Retrograde transport at the Trans-Golgi-Network, and Asymmetric Golgi ribbon formation	10	40	0.0458333	0.0743056	9606.ENSP00000265070,9606.ENSP00000267622,9606.ENSP00000279281,9606.ENSP00000299886,9606.ENSP00000311449,9606.ENSP00000315775,9606.ENSP00000318821,9606.ENSP00000377275,9606.ENSP00000381652,9606.ENSP00000437073	GOLPH3,TRIP11,VPS51,COG1,RAB6A,COG4,GCC1,GOLGB1,EIPR1,MYO18A
CL:2809	Processing of Intronless Pre-mRNAs	6	12	0.0666667	0.0743056	9606.ENSP00000217109,9606.ENSP00000292476,9606.ENSP00000298875,9606.ENSP00000332444,9606.ENSP00000336752,9606.ENSP00000387996	CSTF1,CPSF4,CPSF2,CSTF2T,FIP1L1,CSTF2
CL:2925	CCR4-NOT complex, and Roquin II	8	25	0.0527778	0.0743056	9606.ENSP00000229195,9606.ENSP00000338173,9606.ENSP00000351159,9606.ENSP00000391723,9606.ENSP00000399862,9606.ENSP00000437271,9606.ENSP00000445508,9606.ENSP00000481893	CNOT2,PUM2,CNOT3,PUM1,CNOT10,TNKS1BP1,CNOT4,CNOT6
CL:3186	Mixed, incl. 7SK snRNP, and Ubiquitin-like domain, USP-type	6	12	0.0666667	0.0743056	9606.ENSP00000280377,9606.ENSP00000302276,9606.ENSP00000308546,9606.ENSP00000342778,9606.ENSP00000364193,9606.ENSP00000422626	USP15,HEXIM2,MEPCE,PPM1G,MAGED2,LARP7
CL:5166	Sin3 complex, and NuRD complex	10	40	0.0458333	0.0743056	9606.ENSP00000256429,9606.ENSP00000287957,9606.ENSP00000296504,9606.ENSP00000337477,9606.ENSP00000350333,9606.ENSP00000358904,9606.ENSP00000364929,9606.ENSP00000369131,9606.ENSP00000369424,9606.ENSP00000433205	MBD2,GATAD1,SAP30,SINHCAF,SAP130,ZNF512B,ING1,SIN3B,RBBP7,EMSY
CL:5310	H3 histone acetyltransferase complex, and Enhancer of polycomb-like	6	12	0.0666667	0.0743056	9606.ENSP00000226319,9606.ENSP00000259021,9606.ENSP00000265713,9606.ENSP00000287239,9606.ENSP00000373340,9606.ENSP00000410042	JADE1,KAT7,KAT6A,KAT6B,BRPF1,BRD1
CL:5313	H3 histone acetyltransferase complex	5	7	01:11:00	0.0743056	9606.ENSP00000259021,9606.ENSP00000265713,9606.ENSP00000287239,9606.ENSP00000373340,9606.ENSP00000410042	KAT7,KAT6A,KAT6B,BRPF1,BRD1
CL:6620	Mixed, incl. Spindle elongation, and Axon hillock	6	12	0.0666667	0.0743056	9606.ENSP00000216911,9606.ENSP00000260731,9606.ENSP00000300403,9606.ENSP00000357643,9606.ENSP00000360540,9606.ENSP00000363524	AURKA,KIF11,TPX2,MKI67,CEP55,KIF4A
CL:5669	Basal transcription factors	9	33	00:07:00	0.08125	9606.ENSP00000252996,9606.ENSP00000256443,9606.ENSP00000283875,9606.ENSP00000340271,9606.ENSP00000355051,9606.ENSP00000362068,9606.ENSP00000406549,9606.ENSP00000452454,9606.ENSP00000498750	TAF4,CDK7,GTF2E1,TAF3,TAF13,TAF8,TAF1,GTF2A1,CCNH
CL:2042	U2-type precatalytic spliceosome	7	19	0.0576389	0.0875	9606.ENSP00000215829,9606.ENSP00000266079,9606.ENSP00000302160,9606.ENSP00000310448,9606.ENSP00000342374,9606.ENSP00000364813,9606.ENSP00000368801	SNRPD3,PRPF6,LSM3,SART1,SNRPD2,LSM2,WBP4
CL:3698	Proteasome, and Proteasome assembly	12	59	00:57:00	0.0875	9606.ENSP00000216455,9606.ENSP00000223321,9606.ENSP00000259457,9606.ENSP00000261479,9606.ENSP00000262193,9606.ENSP00000270586,9606.ENSP00000271308,9606.ENSP00000290541,9606.ENSP00000293362,9606.ENSP00000310572,9606.ENSP00000391211,9606.ENSP00000483688	PSMA3,PSMA2,PSMB7,PSMA6,PSMB1,PSMB6,PSMA5,PSMB4,PSME3,PSMC5,PSMC2,PSMB3
CL:6455	DNA replication, and Regulation of DNA-directed DNA polymerase activity	12	60	00:56:00	0.0986111	9606.ENSP00000219097,9606.ENSP00000223129,9606.ENSP00000262460,9606.ENSP00000265465,9606.ENSP00000301019,9606.ENSP00000322570,9606.ENSP00000363286,9606.ENSP00000368358,9606.ENSP00000376272,9606.ENSP00000420176,9606.ENSP00000450607,9606.ENSP00000480186	ORC6,RPA3,GINS1,POLA2,CDT1,POLE,POLE3,POLA1,RFC4,POLE4,TIMELESS,POLD2
CL:217	Mixed, incl. Ubiquitin ligase inhibitor activity, and Ribosomal protein L15	5	8	01:06:00	0.104861	9606.ENSP00000259469,9606.ENSP00000272317,9606.ENSP00000345957,9606.ENSP00000379506,9606.ENSP00000466010	RPL35,RPS27A,RPS21,RPL14,RPS15
CL:6523	DNA replication initiation	5	8	01:06:00	0.104861	9606.ENSP00000265465,9606.ENSP00000322570,9606.ENSP00000363286,9606.ENSP00000368358,9606.ENSP00000420176	POLA2,POLE,POLE3,POLA1,POLE4
CL:6143	DNA repair pathways, full network, and HDR through Homologous Recombination (HRR)	21	156	00:39:00	0.111806	9606.ENSP00000231790,9606.ENSP00000249910,9606.ENSP00000259008,9606.ENSP00000260947,9606.ENSP00000262887,9606.ENSP00000264926,9606.ENSP00000265849,9606.ENSP00000272342,9606.ENSP00000278616,9606.ENSP00000310356,9606.ENSP00000320898,9606.ENSP00000351284,9606.ENSP00000352257,9606.ENSP00000354522,9606.ENSP00000355506,9606.ENSP00000364270,9606.ENSP00000365588,9606.ENSP00000369145,9606.ENSP00000381773,…	MLH1,MBD4,BRIP1,BARD1,XRCC1,RAD18,PMS2,ETAA1,ATM,RMI2,RNF168,RAD52,XRCC6,TOP1,EXO1,XPA,MDC1,APTX,TOP3B,BRCA1,TDRD3
CL:3696	Oxygen-dependent proline hydroxylation of Hypoxia-inducible Factor Alpha, and Proteasome assembly	14	81	00:05:00	0.117361	9606.ENSP00000216455,9606.ENSP00000223321,9606.ENSP00000259457,9606.ENSP00000261479,9606.ENSP00000262193,9606.ENSP00000270586,9606.ENSP00000271308,9606.ENSP00000273317,9606.ENSP00000290541,9606.ENSP00000293362,9606.ENSP00000310572,9606.ENSP00000351407,9606.ENSP00000391211,9606.ENSP00000483688	PSMA3,PSMA2,PSMB7,PSMA6,PSMB1,PSMB6,PSMA5,LIMD1,PSMB4,PSME3,PSMC5,ARNT,PSMC2,PSMB3
CL:2044	U4/U6 x U5 tri-snRNP complex	6	14	0.0618056	0.119444	9606.ENSP00000215829,9606.ENSP00000266079,9606.ENSP00000302160,9606.ENSP00000310448,9606.ENSP00000342374,9606.ENSP00000364813	SNRPD3,PRPF6,LSM3,SART1,SNRPD2,LSM2
CL:6521	DNA polymerase complex	6	14	0.0618056	0.119444	9606.ENSP00000265465,9606.ENSP00000322570,9606.ENSP00000363286,9606.ENSP00000368358,9606.ENSP00000420176,9606.ENSP00000480186	POLA2,POLE,POLE3,POLA1,POLE4,POLD2
CL:3694	Mixed, incl. Oxygen-dependent proline hydroxylation of Hypoxia-inducible Factor Alpha, and Ubiquitin conjugating enzyme activity	20	146	00:04:00	0.120139	9606.ENSP00000216455,9606.ENSP00000223321,9606.ENSP00000259457,9606.ENSP00000261479,9606.ENSP00000262193,9606.ENSP00000270586,9606.ENSP00000271308,9606.ENSP00000273317,9606.ENSP00000290541,9606.ENSP00000293362,9606.ENSP00000309198,9606.ENSP00000310572,9606.ENSP00000325677,9606.ENSP00000351407,9606.ENSP00000354201,9606.ENSP00000373772,9606.ENSP00000391211,9606.ENSP00000396068,9606.ENSP00000483688,…	PSMA3,PSMA2,PSMB7,PSMA6,PSMB1,PSMB6,PSMA5,LIMD1,PSMB4,PSME3,UBE3C,PSMC5,RNF40,ARNT,UBE2Z,RNF20,PSMC2,UBR3,PSMB3,ITCH
CL:6519	Polymerase switching, and Epsilon DNA polymerase complex	8	28	0.05	0.122917	9606.ENSP00000223129,9606.ENSP00000265465,9606.ENSP00000322570,9606.ENSP00000363286,9606.ENSP00000368358,9606.ENSP00000376272,9606.ENSP00000420176,9606.ENSP00000480186	RPA3,POLA2,POLE,POLE3,POLA1,RFC4,POLE4,POLD2
CL:5104	npBAF complex, and H3K9me3 modified histone binding	6	15	0.0597222	0.152778	9606.ENSP00000252268,9606.ENSP00000320485,9606.ENSP00000323967,9606.ENSP00000340883,9606.ENSP00000371638,9606.ENSP00000397552	DPF2,ARID1A,SMARCE1,SMARCB1,SMARCA2,ACTL6A
CL:5356	PcG protein complex, and Yaf2/RYBP C-terminal binding motif	10	46	00:06:00	0.156944	9606.ENSP00000308750,9606.ENSP00000328720,9606.ENSP00000335677,9606.ENSP00000354724,9606.ENSP00000358862,9606.ENSP00000363787,9606.ENSP00000381840,9606.ENSP00000437659,9606.ENSP00000437775,9606.ENSP00000490116	CBX2,FOXK1,FOXK2,PCGF3,PCGF6,RING1,AEBP2,PHC1,BCORL1,LCOR
CL:2802	mRNA cleavage factor complex	7	22	0.0527778	0.159722	9606.ENSP00000217109,9606.ENSP00000291386,9606.ENSP00000292476,9606.ENSP00000298875,9606.ENSP00000332444,9606.ENSP00000336752,9606.ENSP00000387996	CSTF1,SSU72,CPSF4,CPSF2,CSTF2T,FIP1L1,CSTF2
CL:6148	Diseases of DNA repair, and DNA repair complex	13	76	00:49:00	0.1875	9606.ENSP00000231790,9606.ENSP00000259008,9606.ENSP00000260947,9606.ENSP00000265849,9606.ENSP00000278616,9606.ENSP00000310356,9606.ENSP00000320898,9606.ENSP00000351284,9606.ENSP00000352257,9606.ENSP00000355506,9606.ENSP00000364270,9606.ENSP00000365588,9606.ENSP00000418960	MLH1,BRIP1,BARD1,PMS2,ATM,RMI2,RNF168,RAD52,XRCC6,EXO1,XPA,MDC1,BRCA1
CL:2342	Mixed, incl. Multisystem proteinopathy, and Zinc finger, CHHC-type	6	16	0.0576389	0.19375	9606.ENSP00000221419,9606.ENSP00000313199,9606.ENSP00000346694,9606.ENSP00000349168,9606.ENSP00000349428,9606.ENSP00000400433	HNRNPL,HNRNPD,HNRNPA2B1,HNRNPH1,PTBP1,HNRNPF
CL:1240	TRAMP complex	4	5	01:16:00	0.196528	9606.ENSP00000230640,9606.ENSP00000364639,9606.ENSP00000396995,9606.ENSP00000438993	MTREX,RBM7,TENT4B,ZCCHC8
CL:2039	Precatalytic spliceosome	9	39	0.0430556	0.196528	9606.ENSP00000215829,9606.ENSP00000233468,9606.ENSP00000266079,9606.ENSP00000302160,9606.ENSP00000310448,9606.ENSP00000342374,9606.ENSP00000364813,9606.ENSP00000368801,9606.ENSP00000442699	SNRPD3,SF3B6,PRPF6,LSM3,SART1,SNRPD2,LSM2,WBP4,HTATSF1
CL:20863	Loss of MECP2 binding ability to the NCoR/SMRT complex, and Y-linked deafness 2	5	10	0.0666667	0.196528	9606.ENSP00000268712,9606.ENSP00000372499,9606.ENSP00000379841,9606.ENSP00000384018,9606.ENSP00000405574	NCOR1,TBL1Y,GPS2,NCOR2,TBL1XR1
CL:2432	NOPS, and Amyotrophic lateral sclerosis type 21	4	5	01:16:00	0.196528	9606.ENSP00000276079,9606.ENSP00000311747,9606.ENSP00000343966,9606.ENSP00000349748	NONO,RBM14,PSPC1,SFPQ
CL:2464	PWI, domain in splicing factors, and Luc7-related	4	5	01:16:00	0.196528	9606.ENSP00000326261,9606.ENSP00000359988,9606.ENSP00000376919,9606.ENSP00000496842	SRRM1,SRSF11,LUC7L3,PNISR
CL:3188	7SK snRNP, and Hexamethylene bis-acetamide-inducible protein	4	5	01:16:00	0.196528	9606.ENSP00000302276,9606.ENSP00000308546,9606.ENSP00000342778,9606.ENSP00000422626	HEXIM2,MEPCE,PPM1G,LARP7
CL:4113	BRCA1-A complex	4	5	01:16:00	0.196528	9606.ENSP00000343412,9606.ENSP00000352408,9606.ENSP00000369857,9606.ENSP00000421926	BABAM2,BABAM1,ABRAXAS1,UIMC1
CL:5020	Histone H2A acetylation	5	10	0.0666667	0.196528	9606.ENSP00000263062,9606.ENSP00000320566,9606.ENSP00000361363,9606.ENSP00000362166,9606.ENSP00000394417	EPC1,ING3,DMAP1,MEAF6,MORF4L2
CL:5108	npBAF complex	5	10	0.0666667	0.196528	9606.ENSP00000320485,9606.ENSP00000323967,9606.ENSP00000340883,9606.ENSP00000371638,9606.ENSP00000397552	ARID1A,SMARCE1,SMARCB1,SMARCA2,ACTL6A
CL:6045	SAGA complex	4	5	01:16:00	0.196528	9606.ENSP00000225916,9606.ENSP00000299424,9606.ENSP00000307684,9606.ENSP00000370193	KAT2A,TAF10,TADA3,TAF9
CL:7712	Mostly uncharacterized, incl. NUT family, and Rap/Ran-GAP domain	11	57	00:54:00	0.196528	9606.ENSP00000262879,9606.ENSP00000283928,9606.ENSP00000303580,9606.ENSP00000324463,9606.ENSP00000351416,9606.ENSP00000354085,9606.ENSP00000354964,9606.ENSP00000361653,9606.ENSP00000437738,9606.ENSP00000453854,9606.ENSP00000483059	RALGAPB,JAZF1,NKIRAS2,YLPM1,ANKRD17,ANKHD1,ZNF318,FOXJ3,SFSWAP,SECISBP2L,NR2C2
CL:26208	Mixed, incl. Golgi-to-ER retrograde transport, and Cytoplasmic dynein complex	21	167	00:36:00	0.203472	9606.ENSP00000221855,9606.ENSP00000248437,9606.ENSP00000254286,9606.ENSP00000263168,9606.ENSP00000263710,9606.ENSP00000306362,9606.ENSP00000326550,9606.ENSP00000354791,9606.ENSP00000354947,9606.ENSP00000360252,9606.ENSP00000361967,9606.ENSP00000369703,9606.ENSP00000374183,9606.ENSP00000380785,9606.ENSP00000385808,9606.ENSP00000414906,9606.ENSP00000416797,9606.ENSP00000435389,9606.ENSP00000438388,…	TBCB,TUBA4A,ACTR10,CAPZA1,CLASP1,TBCA,TACC3,DCTN1,CAPZA2,HOOK1,TBCC,TUBB2A,CAMSAP1,HOOK2,KIF3A,DCTN4,CAMSAP3,PLEKHA7,KIF1A,DDX11,MAP7
CL:2928	CCR4-NOT complex, and Roquin II	6	17	0.05625	0.224306	9606.ENSP00000229195,9606.ENSP00000351159,9606.ENSP00000399862,9606.ENSP00000437271,9606.ENSP00000445508,9606.ENSP00000481893	CNOT2,CNOT3,CNOT10,TNKS1BP1,CNOT4,CNOT6
CL:2344	Mixed, incl. Zinc finger, CHHC-type, and Multisystem proteinopathy	5	11	0.0638889	0.244444	9606.ENSP00000221419,9606.ENSP00000346694,9606.ENSP00000349168,9606.ENSP00000349428,9606.ENSP00000400433	HNRNPL,HNRNPA2B1,HNRNPH1,PTBP1,HNRNPF
CL:2931	CCR4-NOT complex	5	11	0.0638889	0.244444	9606.ENSP00000229195,9606.ENSP00000351159,9606.ENSP00000399862,9606.ENSP00000445508,9606.ENSP00000481893	CNOT2,CNOT3,CNOT10,CNOT4,CNOT6
CL:5708	Basal transcription factors	5	11	0.0638889	0.244444	9606.ENSP00000252996,9606.ENSP00000340271,9606.ENSP00000355051,9606.ENSP00000362068,9606.ENSP00000406549	TAF4,TAF3,TAF13,TAF8,TAF1
CL:2583	NEP/NS2 Interacts with the Cellular Export Machinery, and Nuclear RNA export factor complex	9	42	00:59:00	0.269444	9606.ENSP00000258742,9606.ENSP00000261396,9606.ENSP00000283195,9606.ENSP00000316032,9606.ENSP00000342262,9606.ENSP00000352400,9606.ENSP00000355465,9606.ENSP00000436679,9606.ENSP00000444029	NUP42,NUP133,RANBP2,NUP98,NUP43,NUP214,AHCTF1,NXF1,NUP153
CL:5910	RNA Polymerase III Chain Elongation, and Transcription factor TFIIIB complex	6	18	0.0541667	0.273611	9606.ENSP00000347345,9606.ENSP00000351575,9606.ENSP00000361446,9606.ENSP00000366828,9606.ENSP00000448387,9606.ENSP00000496044	POLR3H,BDP1,POLR3A,POLR3F,BRF1,POLR1C
CL:1648	Signal recognition particle	4	6	01:08:00	0.274306	9606.ENSP00000267884,9606.ENSP00000305230,9606.ENSP00000424870,9606.ENSP00000495128	SRP14,SRP9,SRP19,SRP72
CL:2584	NEP/NS2 Interacts with the Cellular Export Machinery	8	34	0.04375	0.293056	9606.ENSP00000258742,9606.ENSP00000261396,9606.ENSP00000283195,9606.ENSP00000316032,9606.ENSP00000342262,9606.ENSP00000352400,9606.ENSP00000355465,9606.ENSP00000444029	NUP42,NUP133,RANBP2,NUP98,NUP43,NUP214,AHCTF1,NUP153
CL:26339	Dynactin complex, and F-actin-capping protein subunit alpha/beta	5	12	0.0611111	0.315278	9606.ENSP00000254286,9606.ENSP00000263168,9606.ENSP00000354791,9606.ENSP00000354947,9606.ENSP00000414906	ACTR10,CAPZA1,DCTN1,CAPZA2,DCTN4
CL:5524	DNA replication-independent chromatin assembly, and CAF-1 complex	5	12	0.0611111	0.315278	9606.ENSP00000229595,9606.ENSP00000255120,9606.ENSP00000301280,9606.ENSP00000315700,9606.ENSP00000418648	ASF1A,NASP,CHAF1A,CHAF1B,UBN2
CL:6031	SAGA complex	5	12	0.0611111	0.315278	9606.ENSP00000225916,9606.ENSP00000294168,9606.ENSP00000299424,9606.ENSP00000307684,9606.ENSP00000370193	KAT2A,TAF6L,TAF10,TADA3,TAF9
CL:6195	BRCA1-C complex, and NIPBL role in DNA damage - Cornelia de Lange syndrome	5	12	0.0611111	0.315278	9606.ENSP00000260947,9606.ENSP00000278616,9606.ENSP00000320898,9606.ENSP00000365588,9606.ENSP00000418960	BARD1,ATM,RNF168,MDC1,BRCA1
CL:6029	SAGA complex	6	19	0.0527778	0.327083	9606.ENSP00000225916,9606.ENSP00000294168,9606.ENSP00000299424,9606.ENSP00000307684,9606.ENSP00000316114,9606.ENSP00000370193	KAT2A,TAF6L,TAF10,TADA3,SGF29,TAF9
CL:5358	PcG protein complex, and Yaf2/RYBP C-terminal binding motif	8	35	0.0430556	0.329861	9606.ENSP00000308750,9606.ENSP00000354724,9606.ENSP00000358862,9606.ENSP00000363787,9606.ENSP00000381840,9606.ENSP00000437659,9606.ENSP00000437775,9606.ENSP00000490116	CBX2,PCGF3,PCGF6,RING1,AEBP2,PHC1,BCORL1,LCOR
CL:6150	Resolution of D-loop Structures through Holliday Junction Intermediates, and RIDDLE syndrome	8	35	0.0430556	0.329861	9606.ENSP00000260947,9606.ENSP00000278616,9606.ENSP00000310356,9606.ENSP00000320898,9606.ENSP00000351284,9606.ENSP00000355506,9606.ENSP00000365588,9606.ENSP00000418960	BARD1,ATM,RMI2,RNF168,RAD52,EXO1,MDC1,BRCA1
CL:2587	NEP/NS2 Interacts with the Cellular Export Machinery	7	27	0.0465278	0.344444	9606.ENSP00000261396,9606.ENSP00000283195,9606.ENSP00000316032,9606.ENSP00000342262,9606.ENSP00000352400,9606.ENSP00000355465,9606.ENSP00000444029	NUP133,RANBP2,NUP98,NUP43,NUP214,AHCTF1,NUP153

[truncated: 6 more sheets: CDK12_selective_decreased_CC, CDK9_CDK12_common_CC, CDK12_OGT_decrease_BP, CDK12_OGT_CDK12_OGA_decrease_MF, CDK9_and_CDK9_CD12_common_CC, CDK9_OS_CDK12_OS_common_lost_BP]
